# Supplementary material for: Major Vault Protein (MVP) Associated With BRAF V600E Mutation Is an Immune Microenvironment-Related Biomarker Promoting the Progression of Papillary Thyroid Cancer via MAPK/ERK and PI3K/AKT Pathways
Source: Front Cell Dev Biol. 2022 Mar 31;9:688370. doi: 10.3389/fcell.2021.688370 (PMC9009514; doi:10.3389/fcell.2021.688370)
Supplement: Supplementary file 3 [file DataSheet1.xlsx]

## Sheet: Table S1
Table S1. Clinicopathological characteristics in TCGA cohort.
	Level	Overall
n		501
Age (median [IQR])		46.00 [35.00, 58.00]
Race (%)	American Indian or Alaska native	1 (0.2)
	Asian	52 (12.7)
	Black or African American	26 (6.3)
	White	331 (80.7)
Gender (%)	Female	366 (73.1)
	Male	135 (26.9)
Pathologic stage (%)	Stage I	282 (56.5)
	Stage II	51 (10.2)
	Stage III	111 (22.2)
	Stage IV	55 (11.0)
Pathology T stage (%)	T1	141 (28.1)
	T2	166 (33.1)
	T3	169 (33.7)
	T4	23 (4.6)
Pathology N stage (%)	N0	226 (45.1)
	N1	226 (45.1)
Pathology M stage (%)	M0	279 (55.8)
	M1	9 (1.8)
Radiation therapy (%)	No	180 (37.1)
	Yes	305 (62.9)
Histological type (%)	Others, specify	7 (1.4)
	Classical/usual	357 (71.3)
	Follicular	102 (20.4)
	Tall cell	35 (7.0)
Radiation exposure (%)	No	421 (96.1)
	Yes	17 (3.9)
Extrathyroidal extension (%)	Minimal (t3)	133 (27.5)
	Moderate/advanced (t4a)	18 (3.7)
	None	331 (68.5)
	Very advanced (t4b)	1 (0.2)
Residual tumor (%)	R0	383 (81.7)
	R1	52 (11.1)
	R2	4 (0.9)
Multifocality (%)	Multifocal	227 (46.2)
	Unifocal	264 (53.8)

## Sheet: Table S2
Table S2. Detailed clinicopathological characteristics in TCGA-PTC cohort.
ID	PFI.time	PFI	age.	Stage.	pT.	pN.	pM.	Gender.	Radiation_Therapy.	Histological_Type.	radiation_exposure.	Extrathyroidal_Extension.	residual_tumor.	Multifocality.	RAS	BRAFV	BRAF	RAS-494	BRAF_RAF_class
TCGA-4C-A93U-01A			≥45	Stage III+IV	T3+4	N1	M0	Female	No	Classical	no	Yes	r0	Unifocal
TCGA-BJ-A0YZ-01A	2.06575	0	≥45	Stage I+II	T1+2	N0	M0	Male	No	Classical	no	None	r0	Unifocal	Wild-type	Wild-type	Wild-type	Wild-type	Ras-like
TCGA-BJ-A0Z0-01A	1.14795	0	≥45	Stage I+II	T1+2	N0		Male	Yes	Classical		None	r0	Unifocal	Wild-type	Wild-type	Wild-type	Wild-type	Ras-like
TCGA-BJ-A0Z2-01A	0.432877	1	≥45	Stage III+IV	T1+2	N0	M1	Male	Yes	Follicular	no	None		Unifocal	Mutated	Wild-type	Wild-type	Mutated	Ras-like
TCGA-BJ-A0Z3-01A	1.36164	0	<45	Stage I+II	T1+2	N0	M0	Female	Yes	Classical		None		Multifocal	Wild-type	Mutated	Mutated	Wild-type	Braf-like
TCGA-BJ-A0Z5-01A	1.2274	0	≥45	Stage III+IV	T3+4	N1	M0	Male	Yes	Classical		Na					Wild-type	Wild-type
TCGA-BJ-A0Z9-01A	3.44384	0	≥45	Stage III+IV	T3+4	N0		Female	Yes	Tall Cell	no	Yes	r1+2	Multifocal	Wild-type	Mutated	Mutated	Wild-type	Braf-like
TCGA-BJ-A0ZA-01A	1.5726	0	≥45	Stage I+II	T1+2	N0	M0	Female	Yes	Classical	no	None	r0	Multifocal	Mutated	Wild-type	Wild-type	Mutated	Ras-like
TCGA-BJ-A0ZB-01A	0.334247	0	≥45	Stage III+IV	T3+4	N1	M0	Male	Yes	Classical	no	Yes	r1+2	Unifocal	Wild-type	Mutated	Mutated	Wild-type	Braf-like
TCGA-BJ-A0ZC-01A	0.964384	0	≥45	Stage I+II	T1+2	N0	M0	Male	No	Classical	no	None	r0		Wild-type	Wild-type	Wild-type	Wild-type	Ras-like
TCGA-BJ-A0ZE-01A	1.39452	0	≥45	Stage III+IV	T3+4	N0	M0	Female	Yes	Classical	no	Yes	r1+2	Unifocal	Mutated	Wild-type	Wild-type	Mutated	Ras-like
TCGA-BJ-A0ZG-01A	2.12329	0	≥45	Stage I+II	T1+2	N0	M0	Male	No	Follicular	no	None			Wild-type	Wild-type	Wild-type	Wild-type	Ras-like
TCGA-BJ-A0ZH-01A	1.26027	0	≥45	Stage III+IV	T1+2	N1		Female	No	Tall Cell	no	None			Wild-type	Mutated	Mutated	Wild-type	Braf-like
TCGA-BJ-A0ZJ-01A	3.50685	0	<45	Stage I+II	T1+2	N1	M0	Male	Yes	Classical	no	None	r0		Wild-type	Wild-type	Wild-type	Wild-type	Braf-like
TCGA-BJ-A18Y-01A	4.28219	0	<45	Stage I+II	T1+2	N0		Male	Yes	Classical	no	None	r0	Multifocal	Mutated	Wild-type	Wild-type	Mutated	Ras-like
TCGA-BJ-A18Z-01A	3.46027	0	≥45	Stage III+IV	T3+4	N1		Male	Yes	Classical		Yes	r1+2	Multifocal	Wild-type	Mutated	Mutated	Wild-type	Braf-like
TCGA-BJ-A190-01A	1.71507	0	≥45	Stage I+II	T1+2	N0		Male	Yes	Classical	no	None	r0	Multifocal			Wild-type	Wild-type
TCGA-BJ-A191-01A	0.40274	0	≥45	Stage I+II	T1+2	N0	M0	Female	Yes			None	r0	Unifocal	Wild-type	Wild-type	Wild-type	Wild-type	Ras-like
TCGA-BJ-A192-01A	3.69589	0	≥45	Stage III+IV	T3+4		M0	Female	No	Classical	no	Yes		Unifocal	Wild-type	Wild-type	Wild-type	Wild-type	Ras-like
TCGA-BJ-A28R-01A	3.51233	0	<45	Stage I+II	T1+2	N0	M0	Female	No	Classical		Na		Unifocal	Wild-type	Mutated	Mutated	Wild-type	Braf-like
TCGA-BJ-A28S-01A	1.75342	0	≥45	Stage I+II	T1+2	N0	M0	Male	No	Classical		Na		Multifocal	Wild-type	Wild-type	Mutated	Wild-type	Ras-like
TCGA-BJ-A28T-01A	2.96164	0	<45	Stage I+II	T1+2	N1	M0	Female	No	Classical		Na		Multifocal	Wild-type	Wild-type	Wild-type	Wild-type	Braf-like
TCGA-BJ-A28V-01A	2.70411	0	≥45	Stage III+IV	T3+4	N0		Female	No	Classical		Na		Multifocal	Wild-type	Wild-type	Wild-type	Wild-type	Ras-like
TCGA-BJ-A28W-01A	0.942466	0	<45	Stage I+II	T1+2	N0	M0	Female	No	Classical		Na		Multifocal			Wild-type	Wild-type
TCGA-BJ-A28X-01A	1.35342	1	<45	Stage I+II	T3+4	N1	M0	Female	Yes	Tall Cell	no	Yes	r0	Multifocal	Wild-type	Mutated	Mutated	Wild-type	Braf-like
TCGA-BJ-A28Z-01A	0.923288	0	≥45	Stage III+IV	T3+4	N1	M0	Female	Yes	Classical		Yes		Multifocal	Wild-type	Wild-type	Wild-type	Wild-type	Braf-like
TCGA-BJ-A290-01A	0.90137	1	≥45	Stage III+IV	T3+4	N1	M0	Male	Yes	Tall Cell		Yes		Unifocal	Wild-type	Mutated	Mutated	Wild-type	Braf-like
TCGA-BJ-A291-01A	1.90685	0	≥45	Stage I+II	T1+2	N0	M0	Female	Yes	Classical		Na		Multifocal			Wild-type	Wild-type
TCGA-BJ-A2N7-01A	1.53151	0	<45	Stage I+II	T3+4	N0	M0	Female	Yes	Classical	no	Yes	r0	Multifocal	Mutated	Wild-type	Wild-type	Mutated	Ras-like
TCGA-BJ-A2N8-01A	1.38082	0	<45	Stage I+II	T1+2	N0	M0	Female	No	Classical	no	Na		Multifocal	Mutated	Wild-type	Wild-type	Mutated	Ras-like
TCGA-BJ-A2N9-01A	0.616438	1	<45	Stage I+II	T1+2	N0	M0	Female	No	Classical	no	None	r1+2	Unifocal	Wild-type	Wild-type	Wild-type	Wild-type	Ras-like
TCGA-BJ-A2NA-01A	0.347945	1	≥45	Stage III+IV	T3+4	N0	M0	Male	No	Classical	no	Yes	r1+2	Multifocal	Wild-type	Mutated	Mutated	Wild-type	Braf-like
TCGA-BJ-A2P4-01A	1.06849	0	<45	Stage I+II	T1+2	N0	M0	Female	Yes	Classical		Na	r0	Unifocal	Mutated	Wild-type	Wild-type	Mutated	Ras-like
TCGA-BJ-A3EZ-01A	1.33425	0	≥45	Stage III+IV	T3+4	N1	M0	Male	Yes	Classical	no	Yes	r1+2	Multifocal	Wild-type	Mutated	Mutated	Wild-type	Braf-like
TCGA-BJ-A3F0-01A	1.16164	0	≥45	Stage I+II	T1+2	N0	M0	Female	No	Classical	no	None	r0	Unifocal	Wild-type	Wild-type	Wild-type	Wild-type	Ras-like
TCGA-BJ-A3PR-01A	3.03288	0	≥45	Stage I+II	T1+2	N0	M0	Female	No	Classical	no	None	r0	Unifocal	Wild-type	Mutated	Mutated	Wild-type	Braf-like
TCGA-BJ-A3PT-01A	1.94247	0	≥45	Stage III+IV	T3+4	N0	M0	Female	Yes	Classical	no	Na		Multifocal	Mutated	Wild-type	Wild-type	Mutated	Ras-like
TCGA-BJ-A3PU-01A	0.476712	1	≥45	Stage III+IV	T3+4	N1	M0	Male	Yes	Classical	no	Yes	r0	Unifocal	Wild-type	Mutated	Mutated	Wild-type	Braf-like
TCGA-BJ-A45C-01A	0.665753	1	≥45	Stage III+IV	T3+4	N0	M0	Male	Yes	Classical	no	Yes		Multifocal			Wild-type	Wild-type
TCGA-BJ-A45D-01A	0.906849	0	<45	Stage I+II	T1+2	N0	M0	Male	No	Follicular		None		Unifocal	Mutated	Wild-type	Wild-type	Mutated	Ras-like
TCGA-BJ-A45E-01A	1.75068	0	≥45	Stage I+II	T1+2	N0	M0	Female	No	Classical		Na		Unifocal	Wild-type	Wild-type	Wild-type	Wild-type
TCGA-BJ-A45F-01A	0.287671	0	≥45	Stage I+II	T1+2	N0	M0	Female	Yes	Classical		Na		Unifocal	Mutated	Wild-type	Wild-type	Mutated	Ras-like
TCGA-BJ-A45G-01A	1.9863	0	≥45	Stage III+IV	T1+2	N1	M0	Female	Yes	Follicular		None		Multifocal	Mutated	Wild-type	Wild-type	Mutated	Ras-like
TCGA-BJ-A45H-01A	2.36986	0	≥45	Stage III+IV	T3+4	N0	M0	Male	Yes	Classical		Yes		Multifocal			Wild-type	Wild-type
TCGA-BJ-A45I-01A	0.30137	1	≥45	Stage III+IV	T3+4	N0	M0	Female	Yes	Tall Cell		Yes	r1+2	Multifocal	Wild-type	Mutated	Mutated	Wild-type	Braf-like
TCGA-BJ-A45J-01A	1.80274	0	<45	Stage I+II	T1+2	N1	M0	Female	Yes	Tall Cell		Na			Wild-type	Mutated	Mutated	Wild-type	Braf-like
TCGA-BJ-A45K-01A	1.93151	0	<45	Stage I+II	T1+2	N0	M0	Male	Yes	Classical		None			Wild-type	Wild-type	Wild-type	Wild-type	Ras-like
TCGA-BJ-A4O8-01A	1.61918	0	≥45	Stage III+IV	T3+4	N1	M0	Male	Yes	Classical		None	r0	Multifocal	Wild-type	Mutated	Mutated	Wild-type	Braf-like
TCGA-BJ-A4O9-01A	1.95616	0	≥45	Stage I+II	T1+2	N0	M0	Female	No	Follicular		None		Unifocal	Wild-type	Mutated	Mutated	Wild-type	Braf-like
TCGA-CE-A13K-01A	1.05479	0	<45	Stage I+II	T3+4	N1	M0	Female	No	Classical		Yes	r0	Unifocal	Wild-type	Wild-type	Wild-type	Wild-type	Braf-like
TCGA-CE-A27D-01A	1.02466	0	<45	Stage I+II	T1+2	N1	M0	Female	No	Classical		None	r0		Wild-type	Wild-type	Wild-type	Wild-type	Braf-like
TCGA-CE-A3MD-01A	1.06575	0	<45	Stage I+II	T1+2	N1	M0	Male	No	Classical		None	r0	Unifocal	Wild-type	Wild-type	Wild-type	Wild-type	Ras-like
TCGA-CE-A3ME-01A	1.03836	0	≥45	Stage I+II	T1+2	N0	M0	Female	No	Classical		None	r0	Unifocal	Wild-type	Mutated	Mutated	Wild-type	Braf-like
TCGA-CE-A481-01A	0.947945	0	<45	Stage I+II	T1+2	N0	M0	Female	No	Classical	no	None	r0	Unifocal			Wild-type	Wild-type
TCGA-CE-A482-01A	0.890411	0	<45	Stage I+II	T1+2	N1	M0	Female	No	Classical	no	None	r0	Unifocal	Wild-type	Wild-type	Wild-type	Wild-type	Braf-like
TCGA-CE-A483-01A	1.25205	0	<45	Stage I+II	T1+2	N1	M0	Female	No	Classical	no	None	r0	Unifocal			Wild-type	Wild-type
TCGA-CE-A484-01A	1.03562	0	<45	Stage I+II	T1+2	N1	M0	Female	No	Classical	no	None	r0	Unifocal	Wild-type	Wild-type	Wild-type	Wild-type	Ras-like
TCGA-CE-A485-01A	1.05479	0	<45	Stage I+II	T1+2	N1	M0	Male	No	Classical	no	None	r0	Multifocal	Wild-type	Wild-type	Wild-type	Wild-type	Braf-like
TCGA-DE-A0XZ-01A	0.558904	1	≥45	Stage III+IV	T1+2	N1	M0	Female	Yes	Classical	no	None	r0	Multifocal	Wild-type	Mutated	Mutated	Wild-type	Braf-like
TCGA-DE-A0Y2-01A	1.80274	0	<45	Stage I+II	T1+2	N1	M0	Female	Yes	Classical	no	None	r0	Multifocal	Wild-type	Wild-type	Mutated	Wild-type	Braf-like
TCGA-DE-A0Y3-01B	0.0821918	1	≥45	Stage III+IV	T3+4	N1	M1	Female	Yes	Classical	no	Na	r1+2	Multifocal	Wild-type	Mutated	Mutated	Wild-type	Braf-like
TCGA-DE-A2OL-01A	3.13699	0	<45	Stage I+II	T1+2			Female	Yes	Follicular	no	None	r0	Unifocal	Wild-type	Wild-type	Wild-type	Wild-type	Ras-like
TCGA-DE-A3KN-01A	2.27671	0	≥45	Stage III+IV	T3+4	N1	M0	Female	Yes	Classical	no	Yes	r0	Unifocal	Wild-type	Wild-type	Wild-type	Wild-type	Braf-like
TCGA-DE-A4M8-01A	1.54521	0	≥45	Stage III+IV	T1+2	N1	M0	Female	Yes	Classical	no	None	r0	Multifocal	Wild-type	Wild-type	Wild-type	Wild-type
TCGA-DE-A4M9-01A	1.56986	0	<45	Stage I+II	T1+2		M0	Male	Yes	Classical	no	None	r1+2	Multifocal	Wild-type	Wild-type	Wild-type	Wild-type	Ras-like
TCGA-DE-A4MA-01A	2.50959	0	≥45	Stage III+IV	T3+4	N1	M0	Female	Yes	Classical	no	Yes	r0	Unifocal			Wild-type	Wild-type
TCGA-DE-A4MB-01A	0.964384	0	≥45	Stage III+IV	T3+4	N1	M0	Female	Yes	Classical	no	Yes	r1+2	Multifocal			Wild-type	Wild-type
TCGA-DE-A4MC-01A	0.909589	1	<45	Stage I+II	T3+4	N1	M0	Female	Yes	Classical	no	Yes	r0	Unifocal			Wild-type	Wild-type
TCGA-DE-A4MD-01A	0.731507	1	≥45	Stage III+IV	T3+4	N1	M0	Male	Yes	Classical	no	None	r0	Unifocal			Wild-type	Wild-type
TCGA-DE-A69J-01A	1.22466	0	<45	Stage I+II	T1+2		M0	Female	Yes	Classical	no	None	r0	Multifocal
TCGA-DE-A69K-01A	1.18904	1	≥45	Stage III+IV	T3+4	N0	M0	Female	Yes	Classical	no	Yes	r1+2	Multifocal
TCGA-DE-A7U5-01A	0.230137	0	<45	Stage I+II	T1+2	N0	M0	Female	No	Classical	no	Na	r1+2	Unifocal
TCGA-DJ-A13L-01A	0.830137	0	≥45	Stage I+II	T1+2	N0	M0	Male	No	Tall Cell	no	None	r0	Multifocal	Wild-type	Mutated	Mutated	Wild-type	Braf-like
TCGA-DJ-A13M-01A	4.06575	0	<45	Stage I+II	T1+2	N0	M0	Female	No	Follicular	no	None	r0	Multifocal	Mutated	Wild-type	Wild-type	Mutated	Ras-like
TCGA-DJ-A13O-01A	3.18082	0	≥45	Stage I+II	T1+2	N0	M0	Male	No	Classical	no	None	r0	Unifocal	Wild-type	Mutated	Mutated	Wild-type	Braf-like
TCGA-DJ-A13P-01A	14.1096	0	≥45	Stage I+II	T1+2	N0	M0	Female	No	Classical	yes	Yes	r0	Multifocal	Wild-type	Mutated	Mutated	Wild-type	Braf-like
TCGA-DJ-A13R-01A	1.54795	0	≥45	Stage III+IV	T3+4	N0	M0	Male	Yes	Follicular	no	None	r0	Multifocal	Wild-type	Wild-type	Wild-type	Wild-type	Ras-like
TCGA-DJ-A13S-01A	0.726027	0	<45	Stage I+II	T1+2	N0	M0	Female	No	Follicular	no	None	r0	Unifocal	Mutated	Wild-type	Wild-type	Mutated	Ras-like
TCGA-DJ-A13T-01A	4.68219	0	<45	Stage I+II	T1+2	N0	M0	Female	No	Classical	no	None	r0	Multifocal	Wild-type	Mutated	Mutated	Wild-type	Braf-like
TCGA-DJ-A13U-01A	4.35616	0	≥45	Stage III+IV	T3+4	N0	M0	Male	Yes	Classical	no	Yes	r0	Unifocal	Wild-type	Mutated	Mutated	Wild-type	Braf-like
TCGA-DJ-A13V-01A	3.59726	0	<45	Stage I+II	T3+4	N1	M0	Female	Yes	Classical	no	Yes	r0	Multifocal	Wild-type	Mutated	Mutated	Wild-type	Braf-like
TCGA-DJ-A13W-01A	4.36438	0	≥45	Stage I+II	T1+2	N0	M0	Female	No	Follicular	no	None	r0	Multifocal	Wild-type	Wild-type	Wild-type	Wild-type	Ras-like
TCGA-DJ-A13X-01A	0.693151	0	≥45	Stage III+IV	T3+4	N0	M0	Female	No	Follicular	no	None	r0	Unifocal	Wild-type	Mutated	Mutated	Wild-type	Braf-like
TCGA-DJ-A1QD-01A	4.00548	0	<45	Stage I+II	T1+2	N1	M0	Female	No	Classical	no	None	r0	Unifocal	Wild-type	Mutated	Mutated	Wild-type	Braf-like
TCGA-DJ-A1QE-01A	11.326	0	≥45	Stage III+IV	T3+4	N0	M0	Female	No	Classical	no	Yes	r0	Unifocal	Wild-type	Mutated	Mutated	Wild-type	Braf-like
TCGA-DJ-A1QF-01A	2.55068	0	≥45	Stage I+II	T1+2	N0	M0	Female	No	Classical	no	None	r0	Multifocal	Wild-type	Mutated	Mutated	Wild-type	Braf-like
TCGA-DJ-A1QG-01A	3.74795	0	≥45	Stage I+II	T1+2	N0	M0	Male	No	Follicular	no	None	r0	Multifocal	Mutated	Wild-type	Wild-type	Mutated	Ras-like
TCGA-DJ-A1QH-01A	3.54247	0	≥45	Stage III+IV	T3+4	N1	M0	Female	Yes	Tall Cell	yes	Yes	r1+2	Unifocal	Wild-type	Mutated	Mutated	Wild-type	Braf-like
TCGA-DJ-A1QI-01A	1.24658	0	≥45	Stage I+II	T1+2	N0	M0	Female	No	Classical	no	None	r0	Multifocal	Wild-type	Mutated	Mutated	Wild-type	Braf-like
TCGA-DJ-A1QL-01A	1.46575	0	≥45	Stage I+II	T1+2	N0	M0	Male	No	Follicular	no	None	r0	Unifocal	Wild-type	Wild-type	Wild-type	Wild-type	Ras-like
TCGA-DJ-A1QM-01A	0.50137	0	<45	Stage I+II	T1+2	N0	M0	Male	No	Follicular	no	None	r0	Multifocal	Wild-type	Mutated	Mutated	Wild-type	Braf-like
TCGA-DJ-A1QN-01A	3.54795	0	<45	Stage I+II	T1+2	N0	M0	Female	No	Classical	no	None	r0	Multifocal	Wild-type	Mutated	Mutated	Wild-type	Braf-like
TCGA-DJ-A1QO-01A	2.90959	1	≥45	Stage III+IV	T3+4	N0	M0	Male	Yes	Tall Cell	no	Yes	r0	Multifocal	Wild-type	Mutated	Mutated	Wild-type	Braf-like
TCGA-DJ-A1QQ-01A	1.46301	0	<45	Stage I+II	T3+4	N0	M0	Male	No	Classical	no	Yes	r0	Multifocal	Wild-type	Mutated	Mutated	Wild-type	Braf-like
TCGA-DJ-A2PN-01A	0.841096	0	≥45	Stage I+II	T1+2	N0	M0	Female	No	Classical	no	None	r0	Unifocal	Wild-type	Mutated	Mutated	Wild-type	Braf-like
TCGA-DJ-A2PO-01A	0.665753	0	≥45	Stage I+II	T1+2	N0	M0	Male	No	Classical	no	None	r0	Multifocal	Wild-type	Mutated	Mutated	Wild-type	Braf-like
TCGA-DJ-A2PP-01A	2.54795	0	≥45	Stage I+II	T1+2	N0	M0	Male	No	Follicular	no	None	r0	Multifocal	Mutated	Wild-type	Wild-type	Mutated	Ras-like
TCGA-DJ-A2PQ-01A	2.95068	0	<45	Stage I+II	T1+2	N1	M0	Male	Yes	Classical	no	None	r0	Unifocal	Wild-type	Mutated	Mutated	Wild-type	Braf-like
TCGA-DJ-A2PR-01A	2.28767	0	<45	Stage I+II	T3+4	N1	M0	Male	No	Classical	yes	Yes	r0	Multifocal	Wild-type	Mutated	Mutated	Wild-type	Braf-like
TCGA-DJ-A2PS-01A	2.18356	0	<45	Stage I+II	T3+4	N1	M0	Female	Yes	Classical	no	Yes	r0	Multifocal	Wild-type	Mutated	Mutated	Wild-type	Braf-like
TCGA-DJ-A2PT-01A	3.23562	0	≥45	Stage III+IV	T3+4	N0	M0	Female	Yes	Tall Cell	no	Yes	r0	Unifocal	Wild-type	Mutated	Mutated	Wild-type	Braf-like
TCGA-DJ-A2PU-01A	2.83014	0	≥45	Stage I+II	T1+2	N0	M0	Female	No	Classical	no	None	r0	Multifocal	Wild-type	Mutated	Mutated	Wild-type	Braf-like
TCGA-DJ-A2PV-01A	2.66575	0	≥45	Stage I+II	T1+2	N0	M0	Female	No	Classical	no	None	r0	Multifocal	Wild-type	Mutated	Mutated	Wild-type	Braf-like
TCGA-DJ-A2PW-01A	2.90411	0	≥45	Stage III+IV	T3+4	N1	M0	Male	Yes	Classical	no	None	r0	Multifocal	Wild-type	Mutated	Mutated	Wild-type	Braf-like
TCGA-DJ-A2PX-01A	2.4137	0	≥45	Stage I+II	T1+2	N0	M0	Female	No	Follicular	no	None	r0	Unifocal	Wild-type	Wild-type	Mutated	Wild-type	Braf-like
TCGA-DJ-A2PY-01A	0.731507	0	≥45	Stage III+IV	T3+4	N1	M0	Female	No	Tall Cell	no	Yes	r0	Multifocal	Wild-type	Mutated	Mutated	Wild-type	Braf-like
TCGA-DJ-A2PZ-01A	0.70137	0	≥45	Stage III+IV	T3+4	N0	M0	Male	No	Classical	no	Yes	r0	Unifocal	Wild-type	Mutated	Mutated	Wild-type	Braf-like
TCGA-DJ-A2Q0-01A	2.86301	0	≥45	Stage I+II	T1+2	N0	M0	Female	No	Classical	no	None	r0	Unifocal	Wild-type	Wild-type	Wild-type	Wild-type	Ras-like
TCGA-DJ-A2Q1-01A	3.14521	0	<45	Stage I+II	T1+2	N1	M0	Female	Yes	Classical	no	None	r0	Multifocal	Wild-type	Wild-type	Wild-type	Wild-type	Braf-like
TCGA-DJ-A2Q2-01A	3.66301	0	≥45	Stage III+IV	T3+4	N0	M0	Female	Yes	Follicular	yes	None	r0	Unifocal	Wild-type	Wild-type	Wild-type	Wild-type	Ras-like
TCGA-DJ-A2Q3-01A	1.05479	1	≥45	Stage III+IV	T3+4	N1	M0	Female	Yes	Tall Cell	no	Yes	r0	Unifocal	Wild-type	Mutated	Mutated	Wild-type	Braf-like
TCGA-DJ-A2Q4-01A	2.8274	0	≥45	Stage III+IV	T1+2	N1	M0	Male	No	Classical	no	None	r0	Multifocal	Wild-type	Mutated	Mutated	Wild-type	Braf-like
TCGA-DJ-A2Q5-01A	3.12329	0	≥45	Stage III+IV	T1+2	N1	M0	Male	Yes	Classical	no	None	r0	Unifocal	Wild-type	Mutated	Mutated	Wild-type	Braf-like
TCGA-DJ-A2Q6-01A	3.03836	0	<45	Stage I+II	T1+2	N1	M0	Female	Yes	Classical	no	Yes	r0	Multifocal	Wild-type	Mutated	Mutated	Wild-type	Braf-like
TCGA-DJ-A2Q7-01A	2.92603	0	≥45	Stage III+IV	T1+2	N1	M0	Female	No	Classical	no	Yes	r0	Multifocal	Wild-type	Mutated	Mutated	Wild-type	Braf-like
TCGA-DJ-A2Q9-01A	2.99178	0	≥45	Stage III+IV	T1+2	N1	M0	Female	Yes	Tall Cell	no	None	r0	Multifocal	Wild-type	Mutated	Mutated	Wild-type	Braf-like
TCGA-DJ-A2QA-01A	2.79452	0	≥45	Stage III+IV	T3+4	N0	M0	Female	No	Follicular	no	Yes	r0	Multifocal	Wild-type	Mutated	Mutated	Wild-type	Braf-like
TCGA-DJ-A2QB-01A	2.93151	0	≥45	Stage III+IV	T3+4	N1	M0	Female	Yes	Follicular	no	Yes	r0	Multifocal	Mutated	Wild-type	Wild-type	Mutated	Ras-like
TCGA-DJ-A2QC-01A	3.32877	0	≥45	Stage I+II	T1+2	N0	M0	Female	No	Classical	no	None	r0	Unifocal	Wild-type	Mutated	Mutated	Wild-type	Braf-like
TCGA-DJ-A3UK-01A	3.07671	0	<45	Stage I+II	T1+2	N0	M0	Female	No	Classical	no	None	r0	Multifocal	Wild-type	Mutated	Mutated	Wild-type	Braf-like
TCGA-DJ-A3UM-01A	2.5863	0	≥45	Stage I+II	T1+2	N0	M0	Female	No	Classical	no	None	r0	Unifocal	Wild-type	Mutated	Mutated	Wild-type	Braf-like
TCGA-DJ-A3UN-01A	2.70137	0	≥45	Stage I+II	T1+2	N0	M0	Female	No	Classical	no	None	r0	Multifocal	Wild-type	Mutated	Mutated	Wild-type	Braf-like
TCGA-DJ-A3UO-01A	1.75616	1	≥45	Stage III+IV	T3+4	N1	M0	Male	Yes	Classical	no	Yes	r0	Multifocal	Wild-type	Mutated	Mutated	Wild-type	Braf-like
TCGA-DJ-A3UP-01A	1.36712	0	<45	Stage I+II	T1+2	N0	M0	Female	Yes	Follicular	no	None	r0	Unifocal	Mutated	Wild-type	Wild-type	Mutated	Ras-like
TCGA-DJ-A3UQ-01A	1.63014	0	≥45	Stage III+IV	T3+4	N1	M0	Female	Yes	Tall Cell	no	Yes	r0	Multifocal	Wild-type	Mutated	Mutated	Wild-type	Braf-like
TCGA-DJ-A3UR-01A	3.0274	0	≥45	Stage III+IV	T3+4	N1	M0	Female	No	Follicular	no	Yes	r0	Multifocal	Wild-type	Mutated	Mutated	Wild-type	Braf-like
TCGA-DJ-A3US-01A	2.73425	0	<45	Stage I+II	T1+2	N0	M0	Female	No	Classical	no	None	r0	Unifocal	Wild-type	Wild-type	Wild-type	Wild-type	Ras-like
TCGA-DJ-A3UT-01A	3.0274	0	<45	Stage I+II	T1+2	N0	M0	Female	No	Follicular	no	None	r0	Multifocal	Mutated	Wild-type	Wild-type	Mutated	Ras-like
TCGA-DJ-A3UU-01A	1.95342	0	≥45	Stage III+IV	T3+4	N0	M0	Female	Yes	Classical	no	Yes	r1+2	Multifocal	Wild-type	Mutated	Mutated	Wild-type	Braf-like
TCGA-DJ-A3UW-01A	4.96438	0	≥45	Stage I+II	T1+2	N0	M0	Female	No	Classical	no	None	r0	Multifocal	Wild-type	Mutated	Mutated	Wild-type	Braf-like
TCGA-DJ-A3UX-01A	0.945205	0	≥45	Stage I+II	T1+2	N0	M0	Female	No	Classical	no	None	r0	Unifocal	Wild-type	Mutated	Mutated	Wild-type	Braf-like
TCGA-DJ-A3UY-01A	2.98904	0	<45	Stage I+II	T1+2	N0	M0	Female	No	Classical	no	None	r0	Unifocal	Wild-type	Mutated	Mutated	Wild-type	Braf-like
TCGA-DJ-A3UZ-01A	3.4137	0	≥45	Stage III+IV	T3+4	N0	M0	Female	No	Classical	yes	Yes	r0	Multifocal			Mutated	Wild-type
TCGA-DJ-A3V0-01A	3.08219	0	≥45	Stage III+IV	T3+4	N1	M0	Male	Yes	Tall Cell	no	Yes	r0	Multifocal			Wild-type	Wild-type
TCGA-DJ-A3V2-01A	1.68493	0	<45	Stage I+II	T1+2	N1	M0	Female	No	Classical	no	None	r0	Multifocal			Wild-type	Wild-type
TCGA-DJ-A3V3-01A	2.55068	0	≥45	Stage I+II	T1+2	N0	M0	Female	No	Classical	no	None	r0	Unifocal			Wild-type	Wild-type
TCGA-DJ-A3V4-01A	3.54521	0	≥45	Stage III+IV	T3+4	N1	M0	Female	Yes	Tall Cell	no	Yes	r0	Multifocal			Wild-type	Wild-type
TCGA-DJ-A3V5-01A	1.6	0	≥45	Stage III+IV	T3+4	N0	M0	Female	Yes	Tall Cell	no	Yes	r1+2	Unifocal			Wild-type	Wild-type
TCGA-DJ-A3V7-01A	1.93425	0	<45	Stage III+IV	T3+4	N0	M0	Female	Yes	Tall Cell	no	Yes	r0	Multifocal	Wild-type	Mutated	Mutated	Wild-type	Braf-like
TCGA-DJ-A3V8-01A	1.7726	0	<45	Stage I+II	T3+4	N1	M0	Female	Yes	Tall Cell	no	Yes	r0	Multifocal			Wild-type	Wild-type
TCGA-DJ-A3V9-01A	1.70685	0	≥45	Stage III+IV	T1+2	N1	M0	Female	Yes	Classical	no	None	r0	Multifocal			Wild-type	Wild-type
TCGA-DJ-A3VA-01A	2.06849	0	<45	Stage I+II	T1+2	N1	M0	Female	No	Classical	no	None	r0	Multifocal	Wild-type	Mutated	Mutated	Wild-type	Braf-like
TCGA-DJ-A3VB-01A	1.90959	0	≥45	Stage III+IV	T3+4	N1	M0	Male	Yes	Tall Cell	no	Yes	r0	Multifocal	Wild-type	Mutated	Mutated	Wild-type	Braf-like
TCGA-DJ-A3VD-01A	3.39178	0	<45	Stage I+II	T1+2	N1	M0	Female	Yes	Classical	no	None	r0	Unifocal			Wild-type	Wild-type
TCGA-DJ-A3VE-01A	1.58082	0	≥45	Stage I+II	T1+2	N0	M0	Male	No	Classical	no	None	r0	Unifocal	Wild-type	Mutated	Mutated	Wild-type	Braf-like
TCGA-DJ-A3VF-01A	0.8	0	≥45	Stage III+IV	T3+4	N1	M0	Female	Yes	Tall Cell	no	Yes	r0	Multifocal	Wild-type	Mutated	Mutated	Wild-type	Braf-like
TCGA-DJ-A3VG-01A	2.9726	0	<45	Stage I+II	T1+2	N0	M0	Male	No	Follicular	no	None	r0	Unifocal			Wild-type	Wild-type
TCGA-DJ-A3VI-01A	0.260274	0	≥45	Stage III+IV	T1+2	N1	M0	Female	No	Classical	no	None	r0	Multifocal			Wild-type	Wild-type
TCGA-DJ-A3VJ-01A	3.03562	0	<45	Stage I+II	T3+4	N1	M0	Male	Yes		no	Yes	r0	Multifocal	Wild-type	Mutated	Mutated	Wild-type	Braf-like
TCGA-DJ-A3VK-01A	2.06301	0	≥45	Stage III+IV	T3+4	N0	M0	Male	Yes	Follicular		Yes	r0	Multifocal	Wild-type	Wild-type	Mutated	Wild-type	Ras-like
TCGA-DJ-A3VL-01A	1.12603	1	<45	Stage I+II	T1+2	N0	M0	Male	No	Follicular	no	None	r0	Unifocal	Wild-type	Wild-type	Mutated	Wild-type	Ras-like
TCGA-DJ-A3VM-01A	2.30137	0	≥45	Stage I+II	T1+2	N0	M0	Female	Yes	Follicular	no	None	r0	Unifocal	Wild-type	Wild-type	Mutated	Wild-type	Ras-like
TCGA-DJ-A4UL-01A	2.5726	0	≥45	Stage I+II	T1+2	N0	M0	Female	No	Classical	no	None	r0	Multifocal	Wild-type	Mutated	Mutated	Wild-type	Braf-like
TCGA-DJ-A4UP-01A	2.50959	0	<45	Stage I+II	T1+2	N1	M0	Female	Yes	Classical	no	None	r0	Unifocal	Wild-type	Wild-type	Wild-type	Wild-type	Braf-like
TCGA-DJ-A4UQ-01A	2.75342	0	≥45	Stage III+IV	T3+4	N1	M0	Male	Yes		no	Yes	r0	Multifocal			Wild-type	Wild-type
TCGA-DJ-A4UR-01A	0.309589	1	<45	Stage I+II	T3+4	N1	M1	Female	Yes	Follicular	no	Yes	r0	Unifocal			Wild-type	Wild-type
TCGA-DJ-A4UT-01A	2.25479	0	<45	Stage I+II	T1+2	N0	M0	Female	No	Classical	no	None	r0	Multifocal	Wild-type	Wild-type	Wild-type	Wild-type	Braf-like
TCGA-DJ-A4UW-01A	2.24384	0	<45	Stage I+II	T1+2	N1	M0	Female	Yes	Tall Cell	no	None	r1+2	Multifocal	Wild-type	Mutated	Mutated	Wild-type	Braf-like
TCGA-DJ-A4V0-01A	2.96164	0	<45	Stage I+II	T1+2	N0	M0	Female	No	Classical	no	None	r0	Unifocal	Wild-type	Wild-type	Wild-type	Wild-type	Ras-like
TCGA-DJ-A4V2-01A	0.260274	0	<45	Stage I+II	T1+2	N0	M0	Female	No	Classical	no	None	r0	Unifocal	Wild-type	Mutated	Mutated	Wild-type	Braf-like
TCGA-DJ-A4V4-01A	1.31781	0	≥45	Stage I+II	T1+2	N0	M0	Female	No	Tall Cell	no	None	r0	Multifocal	Wild-type	Mutated	Mutated	Wild-type	Braf-like
TCGA-DJ-A4V5-01A	2.94795	0	≥45	Stage III+IV	T3+4	N1	M0	Male	Yes	Classical	no	Yes	r0	Unifocal	Wild-type	Wild-type	Wild-type	Wild-type	Braf-like
TCGA-DO-A1JZ-01A	4.57534	0	<45	Stage I+II	T1+2			Female	Yes	Follicular	no	None	r1+2	Unifocal	Wild-type	Wild-type	Wild-type	Wild-type	Braf-like
TCGA-DO-A1K0-01A	1.58082	1	<45	Stage I+II	T3+4	N1		Female	Yes	Classical	no	Yes	r0	Multifocal	Wild-type	Mutated	Mutated	Wild-type	Braf-like
TCGA-DO-A2HM-01B	0.194521	0	≥45	Stage III+IV	T1+2	N1		Male		Classical		None		Unifocal	Wild-type	Mutated	Mutated	Wild-type	Braf-like
TCGA-E3-A3DY-01A	7.71233	0	<45	Stage I+II	T3+4	N1	M0	Male	Yes		no	None	r0	Multifocal	Wild-type	Mutated	Mutated	Wild-type	Braf-like
TCGA-E3-A3DZ-01A	3.93425	0	≥45	Stage III+IV	T3+4	N0	M0	Female	Yes	Follicular	no	None	r0	Multifocal	Mutated	Wild-type	Wild-type	Mutated	Ras-like
TCGA-E3-A3E0-01A	5.53151	0	<45	Stage I+II	T1+2	N0		Female	No	Classical	no	None	r0		Wild-type	Wild-type	Wild-type	Wild-type	Braf-like
TCGA-E3-A3E1-01A	6.70959	0	≥45	Stage I+II	T1+2	N0	M0	Female	No	Classical		None	r0	Unifocal	Wild-type	Mutated	Mutated	Wild-type	Braf-like
TCGA-E3-A3E2-01A	5.26575	0	<45	Stage I+II	T1+2	N1		Female	Yes	Follicular		None	r0	Multifocal	Wild-type	Mutated	Mutated	Wild-type	Braf-like
TCGA-E3-A3E3-01A	1.21918	1	≥45	Stage I+II	T1+2	N0	M0	Female	Yes	Classical	no	None	r0	Multifocal	Wild-type	Mutated	Mutated	Wild-type	Braf-like
TCGA-E3-A3E5-01A	3.32877	0	≥45	Stage III+IV	T3+4	N1		Male	Yes	Classical	no	None		Multifocal	Wild-type	Mutated	Mutated	Wild-type	Braf-like
TCGA-E8-A242-01A	2.60274	0	≥45	Stage III+IV	T3+4	N0		Female	No	Classical	no	Yes	r1+2	Unifocal	Wild-type	Mutated	Mutated	Wild-type	Braf-like
TCGA-E8-A2EA-01A	2.9726	0	≥45	Stage I+II	T1+2	N0	M0	Female	No	Classical	no	None	r0	Unifocal	Wild-type	Mutated	Mutated	Wild-type	Braf-like
TCGA-E8-A2JQ-01A	0.975342	0	<45	Stage I+II	T3+4	N1	M0	Female	Yes	Classical	no	Yes		Unifocal			Wild-type	Wild-type
TCGA-E8-A3X7-01A	2.60548	0	≥45	Stage III+IV	T3+4	N0	M0	Female	Yes	Classical	no	Yes		Multifocal			Wild-type	Wild-type
TCGA-E8-A413-01A	2.49863	0	<45	Stage I+II	T1+2	N0	M0	Female	No	Classical	no	None	r0	Unifocal	Wild-type	Mutated	Mutated	Wild-type	Braf-like
TCGA-E8-A414-01A	2.62466	0	≥45	Stage III+IV	T3+4	N0	M0	Female	No	Classical	no	None	r0	Unifocal			Wild-type	Wild-type
TCGA-E8-A415-01A	2.5863	0	<45	Stage I+II	T1+2	N1	M0	Female	No	Classical		None	r0	Unifocal	Wild-type	Mutated	Mutated	Wild-type	Braf-like
TCGA-E8-A416-01A	2.60822	0	≥45	Stage I+II	T1+2	N0	M0	Female	Yes	Classical		None	r0	Unifocal	Wild-type	Wild-type	Wild-type	Wild-type	Ras-like
TCGA-E8-A417-01A	2.56986	0	<45	Stage I+II	T1+2	N1	M0	Female	Yes	Classical		None	r0	Unifocal			Wild-type	Wild-type
TCGA-E8-A418-01A	0.252055	0	≥45	Stage III+IV	T3+4	N0	M0	Female	No	Classical	no	Yes		Unifocal	Wild-type	Mutated	Mutated	Wild-type	Braf-like
TCGA-E8-A419-01A	2.12055	0	<45	Stage I+II	T1+2	N1	M0	Female	Yes	Classical	no	None	r0	Unifocal	Wild-type	Mutated	Mutated	Wild-type	Braf-like
TCGA-E8-A432-01A	1.9726	1	≥45	Stage I+II	T1+2	N0	M0	Female	No	Classical	no	None	r0	Unifocal			Wild-type	Wild-type
TCGA-E8-A433-01A	2.60548	0	<45	Stage I+II	T1+2	N0	M0	Female	Yes	Classical	no	None	r0	Unifocal	Wild-type	Mutated	Mutated	Wild-type	Braf-like
TCGA-E8-A434-01A	2.61096	0	≥45	Stage I+II	T1+2	N0	M0	Female	Yes	Classical	no	None	r0	Unifocal			Wild-type	Wild-type
TCGA-E8-A436-01A	1.24658	0	≥45	Stage III+IV	T1+2	N1	M0	Female	No	Classical		None	r0	Multifocal	Wild-type	Mutated	Mutated	Wild-type	Braf-like
TCGA-E8-A437-01A	3.32329	0	≥45	Stage I+II	Tx		M0	Female	No	Classical	no	None		Unifocal	Wild-type	Mutated	Mutated	Wild-type	Braf-like
TCGA-E8-A438-01A	2.79178	0	<45	Stage I+II	T1+2	N0	M0	Female	No	Classical	no	None	r0	Unifocal			Wild-type	Wild-type
TCGA-E8-A44K-01A	2.58356	0	≥45	Stage I+II	T1+2	N0	M0	Female	Yes	Classical	no	None	r0	Unifocal	Wild-type	Mutated	Mutated	Wild-type	Braf-like
TCGA-E8-A44M-01A	2.51233	0	<45	Stage I+II	T1+2	N0	M0	Female	Yes	Classical	no	None	r0	Unifocal	Wild-type	Wild-type	Wild-type	Wild-type	Braf-like
TCGA-EL-A3CL-01A	2.63836	0	≥45	Stage I+II	T1+2		M0	Female	No	Classical	no	None	r0	Unifocal	Wild-type	Mutated	Mutated	Wild-type	Braf-like
TCGA-EL-A3CM-01A	2.2274	0	≥45	Stage III+IV	T3+4	N1	M0	Female	Yes	Classical		Yes	r1+2	Unifocal	Wild-type	Mutated	Mutated	Wild-type	Braf-like
TCGA-EL-A3CN-01A	12.9616	0	≥45	Stage I+II	T3+4	N0	M0	Female	No	Classical	no	Yes	r1+2	Unifocal	Wild-type	Mutated	Mutated	Wild-type	Braf-like
TCGA-EL-A3CO-01A	8.14521	0	≥45	Stage III+IV	T3+4	N1	M0	Male	Yes	Classical	no	Yes	r1+2	Multifocal	Wild-type	Wild-type	Wild-type	Wild-type	Ras-like
TCGA-EL-A3CP-01A	13.2356	0	≥45		T1+2		M0	female	no	follicular	no	None		Multifocal	Wild-type	Mutated	Mutated	Wild-type	Braf-like
TCGA-EL-A3CR-01A	0.638356	0	≥45	Stage III+IV	T3+4	N1	M0	Female	No	Classical	no	Yes	r1+2	Unifocal	Wild-type	Mutated	Mutated	Wild-type	Braf-like
TCGA-EL-A3CS-01A	3.79452	1	≥45	Stage III+IV	T3+4	N0	M0	Female	Yes	Classical	yes	Yes	r0	Unifocal	Wild-type	Mutated	Mutated	Wild-type	Braf-like
TCGA-EL-A3CT-01A	5.07945	0	≥45	Stage III+IV	T3+4	N1	M0	Female	No	Classical	no	Yes	r0	Unifocal	Wild-type	Mutated	Mutated	Wild-type	Braf-like
TCGA-EL-A3CU-01A	13.0959	0	≥45	Stage III+IV	T1+2	N1	M0	Female	No	Classical	no	None	r0	Multifocal	Wild-type	Mutated	Mutated	Wild-type	Braf-like
TCGA-EL-A3CV-01A	3.16164	0	<45	Stage I+II	T3+4	N1	M0	Male	Yes	Classical	no	Yes	r1+2	Multifocal	Wild-type	Mutated	Mutated	Wild-type	Braf-like
TCGA-EL-A3CW-01A	4.75068	0	≥45	Stage III+IV	T1+2	N1	M0	Female	No	Classical	no	None	r0	Unifocal	Wild-type	Mutated	Mutated	Wild-type	Braf-like
TCGA-EL-A3CX-01A	8.88493	0	<45	Stage I+II	T1+2	N0	M0	Female	No	Classical	no	None	r0	Unifocal	Wild-type	Wild-type	Wild-type	Wild-type	Ras-like
TCGA-EL-A3CY-01A	0.347945	0	<45	Stage I+II	Tx	N1	M0	Male	No	Classical	yes	None	r0	Unifocal	Wild-type	Wild-type	Wild-type	Wild-type	Braf-like
TCGA-EL-A3CZ-01A	3.90685	1	<45	Stage I+II	T1+2	N1	M0	Female	Yes	Classical	no	None	r1+2	Unifocal	Mutated	Wild-type	Wild-type	Mutated	Ras-like
TCGA-EL-A3D0-01A	11.6548	0	≥45	Stage III+IV	T3+4	N1	M0	Male	Yes	Classical	no	Yes	r1+2	Unifocal	Wild-type	Mutated	Mutated	Wild-type	Braf-like
TCGA-EL-A3D1-01A	8.21096	0	<45	Stage I+II	T1+2	N0	M0	Male	Yes	Classical	no	None	r0	Multifocal	Wild-type	Mutated	Mutated	Wild-type
TCGA-EL-A3D4-01A	5.79726	0	≥45	Stage III+IV	T3+4	N1	M0	Male	Yes	Classical	no	Yes	r0	Multifocal	Wild-type	Wild-type	Wild-type	Wild-type
TCGA-EL-A3D5-01A	4.7589	0	<45	Stage I+II	T3+4	N1	M0	Female	Yes	Classical	yes	Yes	r1+2	Multifocal	Wild-type	Wild-type	Wild-type	Wild-type	Ras-like
TCGA-EL-A3D6-01A	9.03014	0	≥45	Stage III+IV	T3+4	N1	M0	Female	Yes	Classical	no	Yes	r1+2	Unifocal	Wild-type	Mutated	Mutated	Wild-type	Braf-like
TCGA-EL-A3GO-01A	0.0164384	1	<45	Stage I+II	T1+2	N0	M0	Female	No	Classical	no	None	r0	Unifocal	Wild-type	Wild-type	Wild-type	Wild-type	Ras-like
TCGA-EL-A3GP-01A	4.12603	0	≥45	Stage III+IV	T3+4	N1	M0	Male	No	Classical	no	Yes	r0	Unifocal	Wild-type	Mutated	Mutated	Wild-type	Braf-like
TCGA-EL-A3GQ-01A	4.1863	0	≥45	Stage I+II	T1+2	N0	M0	Female	No	Follicular	no	None	r0	Unifocal	Wild-type	Mutated	Mutated	Wild-type	Braf-like
TCGA-EL-A3GR-01A	9.59178	0	<45	Stage I+II	T3+4		M0	Female	Yes	Classical	no	Yes	r0	Unifocal	Wild-type	Mutated	Mutated	Wild-type	Braf-like
TCGA-EL-A3GS-01A	5.44932	0	<45	Stage I+II	T3+4	N1	M0	Female	No	Classical	no	Yes	r0	Multifocal	Wild-type	Mutated	Mutated	Wild-type	Braf-like
TCGA-EL-A3GU-01A	1.49041	1	≥45	Stage III+IV	T3+4	N1	M0	Female	No	Classical	no	Yes	r0	Unifocal	Wild-type	Mutated	Mutated	Wild-type	Braf-like
TCGA-EL-A3GV-01A	4.19726	0	≥45	Stage III+IV	T3+4	N0	M0	Female	No	Classical	no	Yes	r0	Unifocal	Wild-type	Mutated	Mutated	Wild-type	Braf-like
TCGA-EL-A3GW-01A	4.18356	0	<45	Stage I+II	T1+2	N0	M0	Female	Yes	Classical	no	None	r0	Unifocal	Mutated	Wild-type	Wild-type	Mutated	Ras-like
TCGA-EL-A3GX-01A	1.20274	1	<45	Stage I+II	T1+2	N1	M0	Female	No	Classical	no	None	r0	Unifocal	Wild-type	Mutated	Mutated	Wild-type	Braf-like
TCGA-EL-A3GY-01A	8.4274	0	<45	Stage I+II	T1+2	N1	M1	Female	Yes	Classical	no	None	r0	Unifocal	Wild-type	Mutated	Mutated	Wild-type	Braf-like
TCGA-EL-A3GZ-01A	11.6658	0	<45	Stage I+II	T1+2	N0	M0	Female	Yes	Classical	no	None	r0	Unifocal	Wild-type	Mutated	Mutated	Wild-type	Braf-like
TCGA-EL-A3H1-01A	4.10959	0	≥45	Stage I+II	T1+2	N0	M0	Female	Yes	Classical		None	r0	Unifocal	Wild-type	Wild-type	Wild-type	Wild-type	Ras-like
TCGA-EL-A3H2-01A	2.79178	1	≥45	Stage I+II	T1+2	N0		Male	Yes	Classical	yes	None	r0	Unifocal	Wild-type	Wild-type	Wild-type	Wild-type	Ras-like
TCGA-EL-A3H3-01A	3.6137	0	<45	Stage I+II	T1+2	N1	M0	Female	Yes	Classical	no	None	r0	Unifocal	Wild-type	Wild-type	Wild-type	Wild-type	Braf-like
TCGA-EL-A3H4-01A	4.14247	0	≥45	Stage III+IV	T3+4	N1	M0	Female	Yes	Classical	no	Yes	r0	Unifocal	Wild-type	Mutated	Mutated	Wild-type	Braf-like
TCGA-EL-A3H5-01A	6.96438	0	≥45	Stage III+IV	T3+4	N1	M0	Female	Yes	Classical	no	Yes	r1+2	Multifocal	Wild-type	Mutated	Mutated	Wild-type	Braf-like
TCGA-EL-A3H7-01A	11.5836	0	<45	Stage I+II	T3+4	N1	M0	Female	No	Classical	no	Yes	r0	Unifocal	Wild-type	Mutated	Mutated	Wild-type	Braf-like
TCGA-EL-A3H8-01A	12.5397	0	<45	Stage I+II	T3+4	N1	M0	Female	No	Classical	no	Yes	r0	Multifocal	Wild-type	Mutated	Mutated	Wild-type	Braf-like
TCGA-EL-A3MW-01A	9.05479	0	≥45	Stage I+II	T1+2	N0	M0	Female	No	Classical	no	None	r0	Unifocal	Wild-type	Mutated	Mutated	Wild-type	Braf-like
TCGA-EL-A3MX-01A	4.67945	1	≥45	Stage III+IV	T3+4	N1	M1	Female	Yes	Classical	no	None		Unifocal	Wild-type	Mutated	Mutated	Wild-type	Braf-like
TCGA-EL-A3MY-01A	1.46027	1	≥45	Stage III+IV	T3+4		M1	Male	Yes	Classical	no	Yes		Unifocal	Wild-type	Mutated	Mutated	Wild-type	Braf-like
TCGA-EL-A3MZ-01A	4.37534	0	≥45	Stage III+IV	T3+4	N1		Male	Yes	Classical	no	Yes		Unifocal	Wild-type	Mutated	Mutated	Wild-type	Braf-like
TCGA-EL-A3N2-01A	2.47123	0	<45	Stage I+II	T1+2	N1	M0	Female	Yes	Classical	no	Yes	r0	Unifocal	Wild-type	Mutated	Mutated	Wild-type	Braf-like
TCGA-EL-A3N3-01A	14.8575	0	≥45	Stage I+II	T3+4		M0	Female	Yes	Classical	no	Yes	r0	Unifocal	Wild-type	Mutated	Mutated	Wild-type	Braf-like
TCGA-EL-A3T0-01A	11.8767	0	≥45	Stage III+IV	T3+4	N1	M0	Female	Yes	Classical	no	Yes	r0	Unifocal	Wild-type	Wild-type	Mutated	Wild-type	Braf-like
TCGA-EL-A3T1-01A	10.7973	0	<45	Stage I+II	T1+2	N0	M0	Female	No	Classical	no	Yes	r0	Unifocal	Wild-type	Mutated	Mutated	Wild-type	Braf-like
TCGA-EL-A3T2-01A	2.47397	1	≥45	Stage III+IV	T1+2	N1	M0	Female	Yes	Classical	no	None	r0	Unifocal	Mutated	Wild-type	Wild-type	Mutated	Ras-like
TCGA-EL-A3T3-01A	11.0055	0	≥45	Stage I+II	T1+2	N0	M0	Male	Yes	Classical	no	None	r0	Unifocal	Wild-type	Mutated	Mutated	Wild-type	Braf-like
TCGA-EL-A3T6-01A	8.1863	0	<45	Stage I+II	T3+4	N0	M0	Female	Yes	Classical	no	None	r0	Unifocal	Wild-type	Mutated	Mutated	Wild-type	Braf-like
TCGA-EL-A3T7-01A	3.4411	0	≥45	Stage I+II	T1+2	N0	M0	Female	No	Classical	no	Yes	r0	Unifocal	Wild-type	Mutated	Mutated	Wild-type	Braf-like
TCGA-EL-A3T8-01A	8.95616	0	<45	Stage I+II	T1+2	N0	M0	Male	Yes	Classical	no	None	r0	Unifocal	Wild-type	Mutated	Mutated	Wild-type	Braf-like
TCGA-EL-A3T9-01A	0.476712	1	≥45	Stage III+IV	T3+4	N1		Female		Classical	no	Yes	r1+2	Unifocal	Wild-type	Wild-type	Wild-type	Wild-type	Braf-like
TCGA-EL-A3TA-01A	5.57534	0	<45	Stage I+II	T1+2	N0	M0	Male	No	Classical	no	None	r0	Unifocal	Wild-type	Mutated	Mutated	Wild-type	Braf-like
TCGA-EL-A3TB-01A	6.90137	0	≥45	Stage III+IV	T3+4	N1	M0	Female	Yes	Classical	no	Yes	r0	Unifocal	Wild-type	Wild-type	Wild-type	Wild-type	Braf-like
TCGA-EL-A3ZG-01A	7.46301	0	<45	Stage I+II	T3+4	N0	M0	Male	Yes	Classical	no	Yes	r0	Unifocal			Wild-type	Wild-type
TCGA-EL-A3ZH-01A	7.59726	0	<45	Stage I+II	T3+4	N1	M0	Female	Yes	Classical	no	Yes	r0	Unifocal	Mutated	Wild-type	Wild-type	Mutated	Ras-like
TCGA-EL-A3ZK-01A	4.31507	0	<45	Stage I+II	T1+2	N1	M0	Female	Yes	Classical	no	None	r0	Unifocal	Wild-type	Wild-type	Mutated	Wild-type	Braf-like
TCGA-EL-A3ZL-01A	5.19178	0	<45	Stage I+II	T1+2	N1	M0	Female	Yes	Classical	no	None	r0	Unifocal			Wild-type	Wild-type
TCGA-EL-A3ZM-01A	3.00274	0	≥45	Stage III+IV	T3+4	N1	M0	Male	Yes	Classical	no	Yes	r1+2	Unifocal			Wild-type	Wild-type
TCGA-EL-A3ZN-01A	4.42192	0	<45	Stage I+II	T3+4	N1	M0	Female	No	Classical	no	Yes	r0	Unifocal	Wild-type	Wild-type	Wild-type	Wild-type	Braf-like
TCGA-EL-A3ZO-01A	6.05753	0	≥45	Stage III+IV	T3+4	N1	M0	Female	Yes	Classical	no	Yes	r0	Unifocal			Wild-type	Wild-type
TCGA-EL-A3ZP-01A	5.45753	0	<45	Stage I+II	T3+4	N1	M0	Male	Yes	Classical	no	Yes	r0	Unifocal			Wild-type	Wild-type
TCGA-EL-A3ZQ-01A	5.10137	0	≥45	Stage I+II	T1+2	N0	M0	Female	Yes	Classical	no	None	r0	Unifocal	Wild-type	Mutated	Mutated	Wild-type	Braf-like
TCGA-EL-A3ZR-01A	5.0137	0	≥45	Stage I+II	T1+2	N0	M0	Female	Yes	Classical	no	None	r0	Unifocal	Mutated	Wild-type	Wild-type	Mutated	Ras-like
TCGA-EL-A3ZS-01A	0.589041	0	<45	Stage I+II	T1+2	N1	M0	Female	Yes	Classical	no	None	r0	Unifocal			Wild-type	Wild-type
TCGA-EL-A3ZT-01A	4.95342	0	<45	Stage I+II	T3+4	N0	M0	Male	Yes	Classical	no	Yes	r0	Unifocal	Wild-type	Mutated	Mutated	Wild-type	Braf-like
TCGA-EL-A4JV-01A	4.78904	0	<45	Stage I+II	T1+2	N0	M0	Female	Yes	Classical	no	None	r0	Unifocal	Mutated	Wild-type	Wild-type	Mutated	Ras-like
TCGA-EL-A4JW-01A	2.89315	0	<45	Stage I+II	T1+2	N0	M0	Female	Yes	Classical	no	None	r0	Unifocal	Wild-type	Mutated	Mutated	Wild-type	Braf-like
TCGA-EL-A4JX-01A	3.83014	0	<45	Stage I+II	T3+4	N0		Female	No	Classical	no	None	r0	Unifocal	Wild-type	Mutated	Mutated	Wild-type	Braf-like
TCGA-EL-A4JZ-01A	5.08493	0	≥45	Stage III+IV	T3+4	N1	M0	Female	No	Classical	no	Yes	r0	Unifocal	Wild-type	Mutated	Mutated	Wild-type	Braf-like
TCGA-EL-A4K0-01A	2.5863	0	≥45	Stage I+II	T1+2	N0	M0	Female	No	Classical	no	None		Unifocal	Wild-type	Mutated	Mutated	Wild-type	Braf-like
TCGA-EL-A4K1-01A	2.86575	0	≥45	Stage III+IV	T3+4	N1	M0	Female	No	Classical	no	None	r0	Unifocal			Wild-type	Wild-type
TCGA-EL-A4K2-01A	2.54247	0	<45	Stage I+II	T1+2	N0	M0	Female	No	Classical	no	None	r0	Unifocal	Mutated	Wild-type	Wild-type	Mutated	Ras-like
TCGA-EL-A4K4-01A	4.44658	0	<45	Stage I+II	T3+4	N1	M0	Female	Yes	Classical	no	Yes	r0	Unifocal	Wild-type	Mutated	Mutated	Wild-type	Braf-like
TCGA-EL-A4K6-01A	2.39452	1	≥45	Stage III+IV	T3+4	N1		Male	Yes	Classical	no	Yes	r0	Unifocal	Mutated	Wild-type	Wild-type	Mutated	Ras-like
TCGA-EL-A4K7-01A	3.4274	0	≥45	Stage III+IV	T1+2	N1	M0	Male	No	Classical	no	Yes	r0	Unifocal			Wild-type	Wild-type
TCGA-EL-A4K9-01A	3.9863	0	≥45	Stage I+II	T1+2	N0	M0	Male	Yes	Classical	no	Yes	r0	Unifocal			Wild-type	Wild-type
TCGA-EL-A4KD-01A	3.63288	0	<45	Stage I+II	T3+4	N1	M0	Male	Yes	Classical	no	Yes	r0	Unifocal	Wild-type	Wild-type	Wild-type	Wild-type	Braf-like
TCGA-EL-A4KG-01A	2.02466	0	<45	Stage I+II	T3+4	N0	M0	Female	No	Classical	no	Yes	r0	Unifocal	Wild-type	Mutated	Mutated	Wild-type	Braf-like
TCGA-EL-A4KH-01A	2.25479	0	<45	Stage I+II	T1+2	N0	M0	Female	Yes	Classical	no	None	r0	Multifocal	Wild-type	Mutated	Mutated	Wild-type	Braf-like
TCGA-EL-A4KI-01A	0.726027	1	≥45	Stage III+IV	T3+4	N0		Male	Yes	Classical	no	Yes	r0	Multifocal	Mutated	Wild-type	Wild-type	Mutated	Ras-like
TCGA-EM-A1CS-01A	2.23836	0	≥45	Stage I+II	T1+2	N0		Female	No	Classical		None	r0	Multifocal	Wild-type	Wild-type	Wild-type	Wild-type	Braf-like
TCGA-EM-A1CT-01A	1.51507	0	≥45	Stage III+IV	T1+2	N1		Male	Yes	Classical		None		Unifocal	Wild-type	Mutated	Mutated	Wild-type	Braf-like
TCGA-EM-A1CU-01A	1.74247	0	<45	Stage I+II	T3+4	N1	M0	Male	Yes	Classical		None		Multifocal	Wild-type	Mutated	Mutated	Wild-type	Braf-like
TCGA-EM-A1CV-01A	4.0411	0	<45	Stage I+II	T1+2	N0		Female	No	Classical		None		Multifocal	Wild-type	Mutated	Mutated	Wild-type	Braf-like
TCGA-EM-A1CW-01A	1.50411	0	<45	Stage I+II	T3+4	N0		Female	Yes	Follicular		None	r0	Multifocal	Wild-type	Wild-type	Wild-type	Wild-type	Ras-like
TCGA-EM-A1YA-01A	1.64932	0	≥45	Stage I+II	T1+2			Female	Yes	Follicular	no	None	r0	Unifocal	Wild-type	Wild-type	Wild-type	Wild-type	Ras-like
TCGA-EM-A1YB-01A	1.62192	0	≥45	Stage I+II	T1+2			Female	Yes	Follicular	yes	None	r0	Multifocal	Wild-type	Wild-type	Wild-type	Wild-type	Ras-like
TCGA-EM-A1YC-01A	6.55068	0	≥45	Stage III+IV	T3+4	N0		Female	Yes	Follicular	no	None	r0	Unifocal	Wild-type	Wild-type	Wild-type	Wild-type	Ras-like
TCGA-EM-A1YD-01A	4.75068	0	≥45	Stage I+II	T1+2	N0		Female	No	Follicular	no	None	r0	Multifocal	Wild-type	Wild-type	Wild-type	Wild-type	Ras-like
TCGA-EM-A1YE-01A	4.50685	0	≥45	Stage I+II	T1+2	N0		Female	Yes	Follicular	no	None	r0	Unifocal	Wild-type	Wild-type	Wild-type	Wild-type	Ras-like
TCGA-EM-A22I-01A	1.2274	0	≥45	Stage III+IV	T3+4	N0		Female	Yes	Classical	no	Yes	r1+2	Multifocal	Wild-type	Mutated	Mutated	Wild-type	Braf-like
TCGA-EM-A22J-01A	1.20822	0	≥45	Stage I+II	T1+2	N0		Female	Yes	Follicular	yes	None		Unifocal	Mutated	Wild-type	Wild-type	Mutated	Ras-like
TCGA-EM-A22K-01A	1.31233	0	≥45	Stage III+IV	T1+2	N1		Female	Yes	Classical	no	None	r1+2	Multifocal	Mutated	Wild-type	Wild-type	Mutated	Ras-like
TCGA-EM-A22L-01A	0.871233	0	<45	Stage I+II	T1+2	N0		Female	No	Follicular	no	None	r0	Multifocal	Mutated	Wild-type	Wild-type	Mutated	Ras-like
TCGA-EM-A22M-01A	1.21096	0	≥45	Stage I+II	T1+2	N0		Male	Yes	Classical	no	None	r0	Multifocal	Wild-type	Mutated	Mutated	Wild-type
TCGA-EM-A22N-01A	0.887671	0	≥45	Stage I+II	T1+2	N0		Female	Yes	Follicular	no	None		Multifocal	Wild-type	Wild-type	Wild-type	Wild-type	Ras-like
TCGA-EM-A22O-01A	3.68219	0	≥45	Stage III+IV	T3+4	N1		Male	Yes	Classical	no	Yes	r1+2	Multifocal	Wild-type	Mutated	Mutated	Wild-type	Braf-like
TCGA-EM-A22P-01A	3.4411	0	≥45	Stage III+IV	T1+2	N1		Male	Yes	Classical	no	None	r1+2	Multifocal	Wild-type	Mutated	Mutated	Wild-type	Braf-like
TCGA-EM-A22Q-01A	1.1863	0	<45	Stage I+II	T3+4	N0		Male	Yes	Follicular	no	None	r0	Unifocal	Mutated	Wild-type	Wild-type	Mutated	Ras-like
TCGA-EM-A2CJ-01A	3.96438	0	≥45	Stage I+II	T1+2			Female	No	Follicular	no	None	r0	Multifocal	Wild-type	Wild-type	Wild-type	Wild-type	Ras-like
TCGA-EM-A2CK-01A	1.49041	0	<45	Stage I+II	T1+2	N1		Male	Yes	Follicular	no	None	r0	Multifocal	Mutated	Wild-type	Wild-type	Mutated	Ras-like
TCGA-EM-A2CL-01A	1.09863	0	<45	Stage I+II	T1+2			Male	No	Follicular	no	None	r0	Multifocal	Wild-type	Wild-type	Wild-type	Wild-type	Ras-like
TCGA-EM-A2CN-01A	1.9589	0	≥45	Stage III+IV	T3+4	N0	M1	Male	Yes	Follicular	no	None	r0	Unifocal	Mutated	Wild-type	Wild-type	Mutated	Ras-like
TCGA-EM-A2CO-01A	0.50411	0	≥45	Stage I+II	T1+2			Female	Yes	Follicular	no	None	r0	Unifocal	Wild-type	Wild-type	Wild-type	Wild-type	Ras-like
TCGA-EM-A2CP-01A	0.249315	0	<45	Stage I+II	T1+2	N0		Female		Follicular	no	None	r0	Multifocal	Wild-type	Wild-type	Wild-type	Wild-type	Ras-like
TCGA-EM-A2CQ-01A	1.02466	0	<45	Stage I+II	T1+2	N1		Female	No	Follicular	no	None	r0	Multifocal	Mutated	Wild-type	Wild-type	Mutated	Ras-like
TCGA-EM-A2CR-01A	1.13699	0	≥45	Stage I+II	T1+2	N0		Female	No	Follicular	no	None	r0	Multifocal	Mutated	Wild-type	Wild-type	Mutated	Ras-like
TCGA-EM-A2CS-01A	2.30411	0	≥45	Stage III+IV	T3+4	N1		Female	Yes	Classical	no	None	r1+2	Multifocal			Wild-type	Wild-type
TCGA-EM-A2CT-01A	4.03836	0	<45	Stage I+II	T1+2	N0		Female	No	Follicular	no	None	r0	Unifocal	Mutated	Wild-type	Wild-type	Mutated	Ras-like
TCGA-EM-A2CU-01A	1.09589	0	≥45	Stage III+IV	T1+2	N1		Female	Yes	Follicular	no	None	r0	Unifocal	Wild-type	Wild-type	Wild-type	Wild-type	Braf-like
TCGA-EM-A2OV-01A	1.84658	0	≥45	Stage I+II	T1+2	N0		Female	Yes	Follicular	no	None	r0	Multifocal	Wild-type	Wild-type	Wild-type	Wild-type	Ras-like
TCGA-EM-A2OW-01A	3.36164	0	<45	Stage I+II	T1+2			Female	No	Follicular	no	None	r0	Multifocal	Wild-type	Wild-type	Wild-type	Wild-type	Ras-like
TCGA-EM-A2OX-01A	1.64384	0	≥45	Stage III+IV	T1+2	N1		Male	Yes	Classical	no	None	r0	Multifocal	Wild-type	Mutated	Mutated	Wild-type	Braf-like
TCGA-EM-A2OY-01A	2.69315	0	≥45	Stage I+II	T1+2	N0		Female	Yes	Follicular	no	None	r0	Multifocal	Wild-type	Wild-type	Wild-type	Wild-type	Ras-like
TCGA-EM-A2OZ-01A	2.83014	0	≥45	Stage I+II	T1+2	N0		Male	No	Classical	yes	None	r0	Multifocal	Wild-type	Mutated	Mutated	Wild-type	Braf-like
TCGA-EM-A2P0-01A	1.46575	0	<45	Stage I+II	T1+2	N1		Male	Yes	Classical	no	None	r0	Multifocal	Wild-type	Mutated	Mutated	Wild-type	Braf-like
TCGA-EM-A2P1-01A	0.994521	1	<45	Stage I+II	T1+2	N1		Male	Yes	Classical	no	None	r0	Multifocal	Wild-type	Mutated	Mutated	Wild-type	Braf-like
TCGA-EM-A2P2-01A	1.4411	0	≥45	Stage III+IV	T3+4	N0		Male	Yes	Follicular	no	None	r0	Multifocal	Wild-type	Wild-type	Mutated	Wild-type	Ras-like
TCGA-EM-A2P3-01A	1.21644	0	≥45	Stage I+II	T1+2			Female	No	Classical	no	None	r0	Multifocal	Wild-type	Mutated	Mutated	Wild-type	Braf-like
TCGA-EM-A3AI-01A	1.87671	0	≥45	Stage I+II	T1+2			Female	Yes	Follicular	no	None	r0	Multifocal	Wild-type	Wild-type	Wild-type	Wild-type	Ras-like
TCGA-EM-A3AJ-01A	2.57808	0	<45	Stage I+II	T3+4	N1		Male	Yes	Follicular	no	None	r1+2	Multifocal	Wild-type	Wild-type	Wild-type	Wild-type	Ras-like
TCGA-EM-A3AK-01A	1.30685	0	≥45	Stage I+II	T1+2	N0		Female	No	Classical	no	None	r0	Multifocal	Wild-type	Mutated	Mutated	Wild-type	Braf-like
TCGA-EM-A3AL-01A	1.17808	0	≥45	Stage I+II	T1+2	N0		Female	No	Follicular	no	None	r0	Multifocal	Wild-type	Wild-type	Wild-type	Wild-type	Ras-like
TCGA-EM-A3AN-01A	2.75616	0	<45	Stage I+II	T1+2	N1		Female	Yes	Classical	no	None	r1+2	Multifocal	Wild-type	Wild-type	Wild-type	Wild-type	Braf-like
TCGA-EM-A3AO-01A	3.70959	0	≥45	Stage III+IV	T1+2	N1		Male	Yes	Classical	no	None	r0	Multifocal	Wild-type	Wild-type	Wild-type	Wild-type	Braf-like
TCGA-EM-A3AP-01A	0.69589	0	<45	Stage I+II	T1+2			Female	No	Follicular	no	None	r0	Unifocal	Mutated	Wild-type	Wild-type	Mutated	Ras-like
TCGA-EM-A3AQ-01A	2.47671	0	≥45	Stage I+II	T1+2	N0		Female	No	Classical	no	None	r0	Multifocal	Wild-type	Wild-type	Wild-type	Wild-type	Braf-like
TCGA-EM-A3AR-01A	3.10411	0	<45	Stage I+II	T1+2	N1		Male	Yes	Classical	no	None	r0	Multifocal	Wild-type	Mutated	Mutated	Wild-type	Braf-like
TCGA-EM-A3FJ-01A	2.32877	0	<45	Stage I+II	T1+2	N1		Female	Yes	Classical	no	None	r0	Multifocal	Wild-type	Mutated	Mutated	Wild-type	Braf-like
TCGA-EM-A3FK-01A	1.98082	0	<45	Stage I+II	T1+2	N1		Female	Yes	Classical	no	None	r0	Multifocal	Wild-type	Mutated	Mutated	Wild-type	Braf-like
TCGA-EM-A3FL-01A	3.94795	0	≥45	Stage I+II	T1+2			Female	Yes	Follicular	no	None	r0	Multifocal	Wild-type	Wild-type	Wild-type	Wild-type	Ras-like
TCGA-EM-A3FM-01A	1.40822	1	≥45	Stage III+IV	T1+2	N1		Male	Yes	Classical	no	None	r0	Multifocal	Wild-type	Mutated	Mutated	Wild-type	Braf-like
TCGA-EM-A3FN-01A	1.00548	0	<45	Stage I+II	T3+4	N0		Female	No	Follicular	no	None	r0	Multifocal	Wild-type	Wild-type	Wild-type	Wild-type	Ras-like
TCGA-EM-A3FO-01A	1.45753	0	<45	Stage I+II	T3+4	N0		Male	Yes	Classical	no	None	r0	Multifocal	Wild-type	Mutated	Mutated	Wild-type	Braf-like
TCGA-EM-A3FP-01A	1.44932	0	≥45	Stage I+II	T1+2	N0		Female	Yes	Follicular	no	None	r0	Multifocal	Wild-type	Wild-type	Wild-type	Wild-type	Ras-like
TCGA-EM-A3FQ-01A	1.34795	0	<45	Stage I+II	T3+4	N1		Female	Yes	Classical	no	None	r0	Multifocal	Wild-type	Wild-type	Wild-type	Wild-type	Braf-like
TCGA-EM-A3FR-01A	1.25205	0	≥45	Stage III+IV	T1+2	N1		Female	Yes	Classical	no	None	r0	Multifocal	Wild-type	Wild-type	Wild-type	Wild-type	Ras-like
TCGA-EM-A3O3-01A	1.20822	0	≥45	Stage III+IV	T1+2	N1		Female	Yes	Classical	no	None	r0	Unifocal	Wild-type	Mutated	Mutated	Wild-type	Braf-like
TCGA-EM-A3O6-01A	1.25479	0	≥45	Stage I+II	T1+2			Female	Yes	Follicular	no	None	r0	Unifocal	Wild-type	Wild-type	Wild-type	Wild-type	Ras-like
TCGA-EM-A3O7-01A	0.610959	0	≥45	Stage III+IV	T3+4			Female	Yes	Classical	no	None	r0	Multifocal	Wild-type	Mutated	Mutated	Wild-type	Braf-like
TCGA-EM-A3O8-01A	1.04384	0	<45	Stage I+II	T1+2	N0		Female	No	Follicular	no	None	r0	Multifocal	Wild-type	Wild-type	Mutated	Wild-type	Ras-like
TCGA-EM-A3O9-01A			<45	Stage I+II	T3+4	N0		Male	Yes	Follicular	no	None	r0	Multifocal	Wild-type	Wild-type	Wild-type	Wild-type	Ras-like
TCGA-EM-A3OA-01A	2.25205	0	≥45	Stage I+II	T1+2	N0		Female	No	Follicular	no	None	r0	Unifocal	Mutated	Wild-type	Wild-type	Mutated	Ras-like
TCGA-EM-A3OB-01A	3.22192	0	<45	Stage I+II	T1+2	N0		Female	No	Follicular	no	None	r0	Unifocal	Mutated	Wild-type	Wild-type	Mutated	Ras-like
TCGA-EM-A3ST-01A	2.64658	1	≥45	Stage III+IV	T3+4	N0		Female	Yes	Follicular	no	None	r0	Multifocal			Wild-type	Wild-type
TCGA-EM-A3SU-01A	2.49589	0	<45	Stage I+II	T1+2	N1		Female	Yes	Classical	no	None	r0	Multifocal			Wild-type	Wild-type
TCGA-EM-A3SX-01A	2.48767	0	<45	Stage I+II	T3+4	N1		Female	Yes	Classical	no	None	r1+2	Multifocal			Wild-type	Wild-type
TCGA-EM-A3SY-01A	1.12603	0	<45	Stage I+II	T1+2			Male	No	Follicular	no	None	r0	Unifocal			Wild-type	Wild-type
TCGA-EM-A3SZ-01A	1.06575	0	<45	Stage I+II	T1+2	N0		Female	No	Classical	no	None	r0	Multifocal			Wild-type	Wild-type
TCGA-EM-A4FF-01A	4.89041	1	<45	Stage I+II	T1+2	N1		Female	Yes	Classical	no	None	r1+2	Multifocal			Wild-type	Wild-type
TCGA-EM-A4FH-01A	2.44384	0	≥45	Stage III+IV	T3+4			Male	Yes	Follicular	no	None	r0	Multifocal			Wild-type	Wild-type
TCGA-EM-A4FK-01A	1.77808	0	<45	Stage I+II	T1+2			Female	No	Follicular		None	r0	Unifocal	Mutated	Wild-type	Wild-type	Mutated	Ras-like
TCGA-EM-A4FM-01A	0.443836	0	≥45	Stage III+IV	T3+4	N1		Female	Yes	Classical	no	Yes	r1+2	Multifocal	Wild-type	Mutated	Mutated	Wild-type	Braf-like
TCGA-EM-A4FN-01A	2.19726	0	≥45	Stage III+IV	T1+2	N1		Female	Yes	Classical	no	None	r0	Multifocal			Wild-type	Wild-type
TCGA-EM-A4FO-01A	2.19726	0	≥45	Stage I+II	T1+2	N0		Male	Yes	Classical	no	None	r0	Multifocal	Wild-type	Mutated	Mutated	Wild-type	Braf-like
TCGA-EM-A4FQ-01A	1.87123	0	<45	Stage I+II	T1+2	N1		Female	Yes	Follicular	no	None	r0	Multifocal	Wild-type	Mutated	Mutated	Wild-type	Braf-like
TCGA-EM-A4FR-01A	1.79452	0	<45	Stage I+II	T3+4	N1		Male	Yes		no	None	r0	Multifocal	Wild-type	Wild-type	Wild-type	Wild-type	Ras-like
TCGA-EM-A4FU-01A	2.13973	1	<45	Stage I+II	T3+4			Male	Yes	Follicular	no	None	r0	Multifocal			Wild-type	Wild-type
TCGA-EM-A4FV-01A	2.03836	0	≥45	Stage I+II	T1+2	N0		Female	No	Classical	no	None	r0	Unifocal	Mutated	Wild-type	Mutated	Mutated	Braf-like
TCGA-EM-A4G1-01A	1.13973	0	<45	Stage I+II	T1+2	N0		Female	No	Follicular	no	None	r0	Unifocal	Mutated	Wild-type	Wild-type	Mutated	Ras-like
TCGA-ET-A25G-01A	6.8274	0	≥45	Stage III+IV	T3+4	N0		Female	Yes	Tall Cell	no	Yes	r0	Unifocal	Wild-type	Mutated	Mutated	Wild-type	Braf-like
TCGA-ET-A25I-01A	6.80822	0	<45	Stage I+II	T1+2	N0		Female	Yes	Follicular	no	None	r0	Unifocal	Mutated	Wild-type	Wild-type	Mutated	Ras-like
TCGA-ET-A25J-01A			<45	Stage I+II	T1+2	N1		Female	Yes	Classical	no	None	r0	Unifocal	Wild-type	Mutated	Mutated	Wild-type	Braf-like
TCGA-ET-A25K-01A	5.86849	0	<45	Stage I+II	T1+2	N1		Female	Yes	Classical	no	None	r0	Multifocal	Wild-type	Mutated	Mutated	Wild-type	Braf-like
TCGA-ET-A25L-01A	4.71507	0	≥45	Stage III+IV	T3+4	N1		Female	Yes	Tall Cell	no	Yes	r1+2	Unifocal			Wild-type	Wild-type
TCGA-ET-A25M-01A	5.01644	0	<45	Stage I+II	T1+2	N1		Male	Yes	Classical	no	None	r0	Unifocal			Wild-type	Wild-type
TCGA-ET-A25N-01A	5.28219	0	<45	Stage I+II	T1+2	N1		Female	Yes	Classical	no	None	r0	Unifocal			Wild-type	Wild-type
TCGA-ET-A25O-01A	5.4411	0	<45	Stage I+II	T1+2	N1		Female	Yes	Classical	no	None	r0	Unifocal	Wild-type	Mutated	Mutated	Wild-type	Braf-like
TCGA-ET-A25P-01A	1.53151	0	<45	Stage I+II	T1+2	N0		Female		Classical	no	None	r0	Multifocal			Wild-type	Wild-type
TCGA-ET-A25R-01A	5.28767	0	≥45	Stage III+IV	T3+4			Female	No	Tall Cell	no	Yes	r0	Unifocal	Wild-type	Mutated	Mutated	Wild-type	Braf-like
TCGA-ET-A2MX-01A	7.36712	0	<45	Stage I+II	T1+2	N1		Male	Yes	Classical		None	r0	Unifocal			Mutated	Wild-type
TCGA-ET-A2MY-01A	4.89589	0	<45	Stage I+II	T1+2	N0		Male	No	Classical	no	None		Unifocal	Wild-type	Mutated	Mutated	Wild-type	Braf-like
TCGA-ET-A2MZ-01A	3.10411	0	≥45	Stage III+IV	T1+2	N1		Female	Yes	Classical	no	None	r0	Unifocal	Wild-type	Mutated	Mutated	Wild-type	Braf-like
TCGA-ET-A2N0-01A	4.38356	0	≥45	Stage III+IV	T1+2	N1		Female	Yes	Classical	no	None	r0	Multifocal	Wild-type	Mutated	Mutated	Wild-type	Braf-like
TCGA-ET-A2N3-01B	6.94521	0	<45	Stage I+II	T1+2			Female	Yes	Follicular	no	None		Unifocal			Wild-type	Wild-type
TCGA-ET-A2N4-01A	0.221918	0	≥45	Stage III+IV	T3+4	N0		Female	Yes	Follicular	no	Yes		Multifocal	Wild-type	Mutated	Mutated	Wild-type	Braf-like
TCGA-ET-A2N5-01A	6.73973	0	≥45	Stage III+IV	T3+4			Female	Yes	Follicular	no	Yes		Unifocal	Mutated	Wild-type	Wild-type	Mutated	Ras-like
TCGA-ET-A39I-01A	2.76986	0	≥45	Stage I+II	T1+2			Female		Follicular	no	None	r0	Unifocal	Mutated	Wild-type	Wild-type	Mutated	Ras-like
TCGA-ET-A39J-01A	8.8411	0	<45	Stage I+II	T1+2			Female	Yes	Classical	no	None	r0	Multifocal	Wild-type	Mutated	Mutated	Wild-type	Braf-like
TCGA-ET-A39K-01A	1.94795	1	≥45	Stage III+IV	T3+4	N1		Female	Yes	Classical	no	Yes	r1+2	Multifocal	Wild-type	Mutated	Mutated	Wild-type	Braf-like
TCGA-ET-A39L-01A	9.03836	0	<45	Stage I+II	T3+4	N0		Female	Yes	Classical	no	None	r0	Unifocal	Wild-type	Wild-type	Wild-type	Wild-type	Ras-like
TCGA-ET-A39M-01A	7.07397	0	<45	Stage I+II	T1+2			Male	Yes	Classical	yes	None	r0	Unifocal	Wild-type	Mutated	Mutated	Wild-type	Braf-like
TCGA-ET-A39N-01A	10.2767	0	<45	Stage I+II	T3+4			Female	Yes	Classical	no	None	r0	Unifocal	Wild-type	Wild-type	Wild-type	Wild-type	Ras-like
TCGA-ET-A39O-01A	8.38082	0	<45	Stage I+II	T1+2	N0		Male	Yes	Tall Cell	no	None	r0	Multifocal	Wild-type	Mutated	Mutated	Wild-type	Braf-like
TCGA-ET-A39P-01A	7.94521	0	≥45	Stage III+IV	T3+4	N0		Female	Yes	Classical	no	Yes	r1+2	Unifocal	Wild-type	Mutated	Mutated	Wild-type	Braf-like
TCGA-ET-A39R-01A	7.84384	0	<45	Stage I+II	T1+2	N0		Female	No	Classical	no	None	r0	Multifocal	Wild-type	Wild-type	Wild-type	Wild-type	Braf-like
TCGA-ET-A39S-01A	4.59178	0	<45	Stage I+II	T1+2	N0		Female		Classical	no	None	r0	Unifocal	Wild-type	Mutated	Mutated	Wild-type	Braf-like
TCGA-ET-A39T-01A	8.18356	0	≥45	Stage III+IV	T3+4	N0		Female	Yes	Follicular	no	Yes	r0	Unifocal	Wild-type	Mutated	Mutated	Wild-type	Braf-like
TCGA-ET-A3BN-01A	2.35342	0	<45	Stage I+II	T1+2			Female		Classical	no	None	r0	Unifocal	Wild-type	Wild-type	Mutated	Wild-type	Braf-like
TCGA-ET-A3BO-01A	4.2	0	<45	Stage I+II	T3+4	N1		Female	No	Tall Cell	no	Yes	r1+2	Multifocal	Wild-type	Mutated	Mutated	Wild-type	Braf-like
TCGA-ET-A3BP-01A	6.59178	0	<45	Stage I+II	T1+2	N1		Female	Yes	Classical	no	None	r0	Multifocal	Wild-type	Mutated	Mutated	Wild-type	Braf-like
TCGA-ET-A3BQ-01B	6.3863	0	<45	Stage I+II	T1+2	N0		Female	Yes	Classical	no	None	r0	Unifocal	Wild-type	Mutated	Mutated	Wild-type	Braf-like
TCGA-ET-A3BS-01A	0.482192	0	<45	Stage I+II	T3+4	N1		Male	Yes	Classical	yes	Yes	r0	Multifocal	Wild-type	Mutated	Mutated	Wild-type	Braf-like
TCGA-ET-A3BT-01A	0.731507	1	≥45	Stage III+IV	T1+2	N1		Female	Yes	Tall Cell	yes	None	r0	Unifocal	Wild-type	Mutated	Mutated	Wild-type	Braf-like
TCGA-ET-A3BU-01A	6.48493	0	<45	Stage I+II	T1+2	N1		Male	Yes	Classical	no	None	r0	Multifocal	Wild-type	Mutated	Mutated	Wild-type	Braf-like
TCGA-ET-A3BV-01A	3.29863	1	≥45	Stage III+IV	T1+2	N1		Female	Yes	Classical	no	None	r0	Unifocal	Wild-type	Mutated	Mutated	Wild-type
TCGA-ET-A3BW-01A	3.88767	0	<45	Stage I+II	T1+2			Female	Yes	Classical	no	None	r0	Multifocal	Wild-type	Mutated	Mutated	Wild-type	Braf-like
TCGA-ET-A3BX-01A	4.3726	0	<45	Stage I+II	T3+4	N1		Male	Yes	Classical	no	Yes	r0	Unifocal	Wild-type	Mutated	Mutated	Wild-type	Braf-like
TCGA-ET-A3DO-01A	1.56164	1	<45	Stage I+II	T1+2			Female	Yes	Classical	no	None	r0	Multifocal	Wild-type	Mutated	Mutated	Wild-type	Braf-like
TCGA-ET-A3DP-01A	7.88219	0	<45	Stage I+II	T1+2			Female	No	Classical	no	None	r0	Unifocal	Wild-type	Mutated	Mutated	Wild-type	Braf-like
TCGA-ET-A3DQ-01A	7.07123	0	<45	Stage I+II	T1+2	N0		Female	No	Follicular	no	None	r0	Multifocal	Wild-type	Wild-type	Wild-type	Wild-type	Ras-like
TCGA-ET-A3DR-01A	6.71507	0	<45	Stage I+II	T1+2	N1		Female	No	Classical	no	None	r0	Unifocal	Wild-type	Wild-type	Wild-type	Wild-type	Braf-like
TCGA-ET-A3DS-01A	5.56986	0	<45	Stage I+II	T1+2	N0		Female	No	Classical	no	None	r0	Unifocal	Wild-type	Wild-type	Wild-type	Wild-type	Ras-like
TCGA-ET-A3DT-01A			<45	Stage I+II	T1+2	N1		Female	No	Classical	no	None	r0	Unifocal	Wild-type	Mutated	Mutated	Wild-type	Braf-like
TCGA-ET-A3DU-01A	5.23562	0	<45	Stage I+II	T1+2	N1		Female	Yes	Classical	no	None	r1+2	Unifocal	Wild-type	Mutated	Mutated	Wild-type
TCGA-ET-A3DV-01A	13.8849	0	≥45	Stage I+II	T3+4	N0		Female	Yes	Follicular	no	Yes	r0	Unifocal	Wild-type	Wild-type	Wild-type	Wild-type	Ras-like
TCGA-ET-A3DW-01A	2.06027	0	≥45	Stage III+IV	T1+2	N1		Male	Yes	Tall Cell	no	None	r0	Unifocal	Wild-type	Mutated	Mutated	Wild-type	Braf-like
TCGA-ET-A40P-01A	3.66575	0	<45	Stage I+II	T1+2	N0		Female	Yes	Follicular	no	None	r0	Unifocal			Wild-type	Wild-type
TCGA-ET-A40Q-01A	0.59726	1	<45	Stage I+II	T3+4	N1		Male	Yes	Tall Cell	yes	Yes	r0	Multifocal			Wild-type	Wild-type
TCGA-ET-A40R-01A	3.69863	0	<45	Stage I+II	T1+2	N1		Female	Yes	Follicular	no	None		Unifocal			Wild-type	Wild-type
TCGA-ET-A40S-01A	3.35068	0	≥45	Stage I+II	T1+2	N0		Male	Yes	Classical	yes	None		Multifocal	Wild-type	Wild-type	Wild-type	Wild-type	Braf-like
TCGA-ET-A40T-01A	3.12329	0	<45	Stage I+II	T1+2	N1		Female	Yes	Classical	no	None		Unifocal			Wild-type	Wild-type
TCGA-ET-A4KN-01A	2.76438	0	≥45	Stage III+IV	T3+4	N0		Female	Yes	Tall Cell	no	Yes	r0	Unifocal	Wild-type	Wild-type	Wild-type	Wild-type	Braf-like
TCGA-ET-A4KQ-01A	2.61644	0	≥45	Stage I+II	T1+2			Female	Yes	Follicular	no	None	r0	Unifocal			Wild-type	Wild-type
TCGA-FE-A22Z-01A	3.32877	1	≥45	Stage III+IV	T3+4	N1		Female	No	Follicular	no	Yes	r0	Unifocal	Wild-type	Mutated	Mutated	Wild-type	Braf-like
TCGA-FE-A230-01A	1.4411	1	<45	Stage I+II	T3+4	N1		Female	No	Classical	no	None	r0	Unifocal	Wild-type	Mutated	Mutated	Wild-type	Braf-like
TCGA-FE-A231-01A	2.63288	0	≥45	Stage III+IV	T3+4	N1		Male	No	Classical	no	None	r0	Unifocal	Wild-type	Mutated	Mutated	Wild-type	Braf-like
TCGA-FE-A232-01A	6.6411	0	<45	Stage I+II	T3+4			Female	Yes	Classical	no	Yes	r0	Unifocal	Wild-type	Mutated	Mutated	Wild-type
TCGA-FE-A233-01A	1.55342	1	<45	Stage I+II	T1+2			Female	No	Classical	no	None	r0	Unifocal	Wild-type	Mutated	Mutated	Wild-type	Braf-like
TCGA-FE-A234-01A	1.32329	1	<45	Stage I+II	T1+2	N1		Female	No	Classical	no	None	r0	Unifocal	Wild-type	Mutated	Mutated	Wild-type	Braf-like
TCGA-FE-A235-01A	9.78356	0	<45	Stage I+II	T1+2	N1		Female	Yes	Classical	no	None	r0	Multifocal	Wild-type	Mutated	Mutated	Wild-type	Braf-like
TCGA-FE-A236-01A	5.56438	0	<45	Stage I+II	T1+2	N1		Male	No	Classical	no	None	r0	Multifocal	Wild-type	Mutated	Mutated	Wild-type	Braf-like
TCGA-FE-A237-01A	1.34795	1	<45	Stage I+II	T3+4	N1		Female	Yes	Classical	no	Yes	r0	Multifocal	Wild-type	Mutated	Mutated	Wild-type	Braf-like
TCGA-FE-A238-01A	1.18082	1	<45	Stage I+II	T3+4	N0		Female	No	Classical	no	Yes	r0	Multifocal			Wild-type	Wild-type
TCGA-FE-A239-01A	2.55616	1	≥45	Stage III+IV	T3+4	N0		Male	Yes	Classical	no	None	r0	Unifocal			Wild-type	Wild-type
TCGA-FE-A23A-01A	6.81918	0	<45	Stage I+II	T1+2	N0		Female	No	Classical	no	None	r0	Unifocal	Wild-type	Mutated	Mutated	Wild-type	Braf-like
TCGA-FE-A3PA-01A	8.86301	0	<45	Stage I+II	T3+4	N0	M1	Male	Yes	Follicular	no	Yes	r1+2	Unifocal			Wild-type	Wild-type
TCGA-FE-A3PB-01A	7.09589	0	<45	Stage I+II	T3+4	N1		Female	Yes	Classical	no	Yes	r0	Unifocal	Wild-type	Mutated	Mutated	Wild-type	Braf-like
TCGA-FE-A3PC-01A	7.13973	0	<45	Stage I+II	T3+4	N1		Female	Yes	Classical	no	None	r0	Unifocal	Wild-type	Mutated	Mutated	Wild-type	Braf-like
TCGA-FE-A3PD-01A	6.56438	0	<45	Stage I+II	T1+2	N0		Female	Yes	Follicular	no	None	r0	Unifocal	Wild-type	Wild-type	Wild-type	Wild-type	Braf-like
TCGA-FK-A3S3-01A	5.92329	0	<45	Stage I+II	T3+4	N1		Female	Yes	Follicular	no	Yes	r0	Multifocal	Wild-type	Wild-type	Wild-type	Wild-type	Braf-like
TCGA-FK-A3SB-01A	0.342466	0	<45	Stage I+II	T3+4	N1		Female	No	Classical	no	Yes	r0	Unifocal	Wild-type	Mutated	Mutated	Wild-type	Braf-like
TCGA-FK-A3SD-01A	0.0876712	0	≥45	Stage I+II	T1+2	N0	M0	Female	No	Classical	no	Na	r0	Unifocal	Wild-type	Wild-type	Wild-type	Wild-type	Ras-like
TCGA-FK-A3SE-01A	1.83562	0	<45	Stage I+II	T1+2	N1		Female	Yes	Classical	no	None	r0	Multifocal	Wild-type	Wild-type	Wild-type	Wild-type	Braf-like
TCGA-FK-A3SG-01A	0.0767123	0	<45	Stage I+II	T1+2	N1		Female		Classical	no	None	r0	Multifocal	Wild-type	Wild-type	Wild-type	Wild-type	Braf-like
TCGA-FK-A3SH-01A	4.00822	0	≥45	Stage III+IV	T1+2	N1		Female	Yes	Classical	no	None	r0	Multifocal	Wild-type	Mutated	Mutated	Wild-type	Braf-like
TCGA-FK-A4UB-01A	9.67397	0	≥45	Stage III+IV	T3+4	N1		Male	Yes	Classical	no	Yes	r1+2	Multifocal			Wild-type	Wild-type
TCGA-FY-A2QD-01A	0.10411	0	≥45		T1+2	n0		female		classical		None		Multifocal	Wild-type	Wild-type	Wild-type	Wild-type	Ras-like
TCGA-FY-A3BL-01A	1.70137	0	<45	Stage I+II	T1+2		M0	Male	No	Classical		None	r0		Wild-type	Mutated	Mutated	Wild-type	Braf-like
TCGA-FY-A3I4-01A	1.48493	0	<45	Stage I+II	T1+2	N0	M0	Female	Yes	Classical		None	r0	Unifocal	Wild-type	Mutated	Mutated	Wild-type	Braf-like
TCGA-FY-A3I5-01B	0.652055	0	≥45	Stage III+IV	T3+4	N0		Female		Follicular		None	r0	Multifocal	Wild-type	Wild-type	Wild-type	Wild-type	Ras-like
TCGA-FY-A3NM-01A	2.42466	0	≥45	Stage III+IV	T3+4	N0		Female		Classical	no	Yes	r0	Multifocal	Wild-type	Wild-type	Wild-type	Wild-type	Ras-like
TCGA-FY-A3NN-01A	0.00273973	0	≥45	Stage III+IV	T1+2	N1		Female		Classical		None	r0	Unifocal	Wild-type	Mutated	Mutated	Wild-type	Braf-like
TCGA-FY-A3NP-01A	1.34521	0	≥45	Stage I+II	T1+2	N0	M0	Male	Yes	Follicular		None	r0	Unifocal	Mutated	Wild-type	Wild-type	Mutated	Ras-like
TCGA-FY-A3ON-01A	1.63014	0	<45	Stage I+II	T1+2	N1		Male	Yes	Classical	no	None	r0	Multifocal	Wild-type	Mutated	Mutated	Wild-type	Braf-like
TCGA-FY-A3R6-01A	1.1589	0	≥45	Stage III+IV	T1+2	N1		Female	Yes	Classical		None	r0	Multifocal	Wild-type	Wild-type	Wild-type	Wild-type	Braf-like
TCGA-FY-A3R7-01A	1.35616	0	≥45	Stage III+IV	T3+4	N1		Female		Classical	no	Yes		Multifocal	Wild-type	Mutated	Mutated	Wild-type	Braf-like
TCGA-FY-A3R8-01A	1.30685	0	≥45	Stage III+IV	T3+4			Female	Yes	Classical		Yes	r0	Unifocal	Wild-type	Mutated	Mutated	Wild-type	Braf-like
TCGA-FY-A3R9-01A	1.38082	0	≥45	Stage I+II	T1+2	N0		Female	No	Classical		None	r0	Multifocal	Mutated	Wild-type	Wild-type	Mutated	Ras-like
TCGA-FY-A3RA-01A	1.50685	0	<45	Stage I+II	T1+2			Female	Yes	Classical		None	r0	Unifocal	Wild-type	Mutated	Mutated	Wild-type	Braf-like
TCGA-FY-A3TY-01A	1.94247	0	≥45	Stage III+IV	T3+4	N0		Female		Classical	no	Yes	r0	Unifocal			Wild-type	Wild-type
TCGA-FY-A3W9-01A	1.80274	0	≥45	Stage I+II	T1+2	N0		Female	Yes	Follicular	no	None	r1+2	Unifocal	Mutated	Wild-type	Wild-type	Mutated	Ras-like
TCGA-FY-A3WA-01A	1.42192	0	≥45	Stage I+II	T1+2			Female	No	Follicular	no	None	r0	Unifocal	Wild-type	Wild-type	Wild-type	Wild-type	Ras-like
TCGA-FY-A3YR-01A	1.44658	0	≥45	Stage III+IV	T3+4	N1		Female	Yes	Classical	no	Yes	r0	Unifocal			Wild-type	Wild-type
TCGA-FY-A40K-01A	1.26301	0	≥45	Stage I+II	T1+2	N0		Female	Yes	Classical	no	None	r0	Multifocal	Wild-type	Mutated	Mutated	Wild-type	Braf-like
TCGA-FY-A40L-01A	1.98904	0	≥45	Stage III+IV	T3+4	N1		Female	Yes	Classical	no	Yes		Multifocal			Wild-type	Wild-type
TCGA-FY-A40M-01A	1.87397	0	≥45	Stage I+II	T1+2	N0		Female	Yes	Classical	no	None	r0	Multifocal			Wild-type	Wild-type
TCGA-FY-A40N-01A	1.5863	0	≥45	Stage I+II	T1+2	N0		Female	No	Follicular	no	None	r0	Multifocal			Mutated	Wild-type
TCGA-FY-A4B0-01A	1.15068	0	≥45	Stage I+II	T1+2			Male	Yes	Classical	no	None	r1+2	Multifocal			Wild-type	Wild-type
TCGA-FY-A4B3-01A	1.16986	0	≥45	Stage III+IV	T3+4	N1		Male		Classical		Yes	r1+2	Multifocal	Wild-type	Mutated	Mutated	Wild-type	Braf-like
TCGA-FY-A4B4-01A	1.8	0	≥45	Stage III+IV	T1+2	N1		Female	Yes	Classical	no	None	r1+2	Unifocal			Wild-type	Wild-type
TCGA-FY-A76V-01A	0.139726	0	≥45	Stage I+II	T1+2			Male		Classical	no	None	r0	Multifocal
TCGA-GE-A2C6-01A	1.04384	0	<45	Stage I+II	T1+2	N1		Female	Yes	Classical	no	None		Unifocal	Wild-type	Mutated	Mutated	Wild-type	Braf-like
TCGA-H2-A26U-01A	1.41644	0	≥45	Stage III+IV	T3+4	N0		Female	Yes	Classical	no	Yes		Multifocal	Wild-type	Mutated	Mutated	Wild-type	Braf-like
TCGA-H2-A2K9-01A	1.80548	0	<45	Stage I+II	T1+2	N1		Male	Yes	Classical	no	None		Multifocal	Mutated	Wild-type	Wild-type	Mutated	Ras-like
TCGA-H2-A3RH-01A	1.03836	0	<45	Stage I+II	T1+2	N0	M0	Female	Yes	Follicular	no	None		Multifocal	Mutated	Wild-type	Wild-type	Mutated	Ras-like
TCGA-H2-A3RI-01A	0.764384	1	<45	Stage I+II	T3+4	N0		Female	Yes	Classical	no	Yes		Unifocal	Wild-type	Mutated	Mutated	Wild-type	Braf-like
TCGA-H2-A421-01A	1.67123	0	<45	Stage I+II	T1+2	N1	M0	Female	Yes	Classical	no	None		Unifocal	Wild-type	Mutated	Mutated	Wild-type	Braf-like
TCGA-H2-A422-01A	1.55068	0	<45	Stage I+II	T1+2	N0		Female	Yes	Classical	no	None		Unifocal			Wild-type	Wild-type
TCGA-IM-A3EB-01A	4.07671	0	<45	Stage I+II	T3+4	N1		Female	Yes	Classical	no	Yes	r0	Unifocal	Wild-type	Mutated	Mutated	Wild-type	Braf-like
TCGA-IM-A3ED-01A	3.95068	0	≥45	Stage I+II	T1+2	N0		Female	No	Classical	no	None	r0	Unifocal	Wild-type	Mutated	Mutated	Wild-type	Braf-like
TCGA-IM-A3U2-01A	1.54247	0	≥45	Stage III+IV	T3+4	N1		Female	No	Tall Cell	no	Yes	r0	Multifocal	Wild-type	Mutated	Mutated	Wild-type	Braf-like
TCGA-IM-A3U3-01A	1.40822	0	≥45	Stage I+II	T1+2	N0		Female	Yes	Tall Cell	no	None		Multifocal	Wild-type	Mutated	Mutated	Wild-type	Braf-like
TCGA-IM-A41Y-01A	1.81918	0	<45	Stage I+II	T3+4	N1		Female	No			Yes	r0	Multifocal			Wild-type	Wild-type
TCGA-IM-A41Z-01A	2.59178	0	<45	Stage I+II	T1+2	N0		Female	Yes	Follicular	no	None	r0	Multifocal			Wild-type	Wild-type
TCGA-IM-A420-01A	0.684932	0	<45	Stage I+II	T1+2	N1		Female	No	Classical	no	None	r0	Multifocal			Wild-type	Wild-type
TCGA-IM-A4EB-01A	2.13699	0	<45	Stage I+II	T3+4	N1		Male	Yes		no	Yes	r0	Multifocal			Wild-type	Wild-type
TCGA-J8-A3NZ-01A	1.43562	0	≥45	Stage III+IV	T3+4	N1	M0	Female	Yes	Classical	no	Yes	r0	Unifocal	Wild-type	Mutated	Mutated	Wild-type	Braf-like
TCGA-J8-A3O0-01A	3.59726	0	<45	Stage I+II	T1+2	N0	M0	Male	No	Classical	no	None	r0	Unifocal	Mutated	Wild-type	Wild-type	Mutated	Ras-like
TCGA-J8-A3O1-01A	2.26575	0	<45	Stage I+II	T3+4	N1	M0	Female	Yes	Classical	no	None	r0	Unifocal	Wild-type	Wild-type	Mutated	Wild-type	Braf-like
TCGA-J8-A3O2-01A	0.936986	0	<45	Stage I+II	T3+4	N1	M0	Male	Yes	Classical	no	Yes	r1+2	Multifocal			Wild-type	Wild-type
TCGA-J8-A3YD-01A	2.65205	0	≥45	Stage III+IV	T1+2	N1	M0	Female	Yes	Classical		None	r0	Unifocal			Wild-type	Wild-type
TCGA-J8-A3YE-01A	2.32055	0	<45	Stage I+II	T3+4	N1	M0	Female	Yes	Classical	no	Yes	r0	Unifocal	Wild-type	Mutated	Mutated	Wild-type	Braf-like
TCGA-J8-A3YF-01A	2.05753	0	≥45	Stage III+IV	T1+2	N1	M0	Male	Yes	Classical	no	None	r0	Multifocal			Wild-type	Wild-type
TCGA-J8-A3YG-01A	1.85753	0	≥45	Stage III+IV	T1+2	N1	M0	Female	Yes	Classical	no	None	r0	Multifocal			Wild-type	Wild-type
TCGA-J8-A3YH-01A	0.479452	0	<45	Stage I+II	T3+4	N1	M0	Male	Yes	Classical	no	None	r0	Multifocal			Wild-type	Wild-type
TCGA-J8-A42S-01A	0.205479	0	≥45	Stage III+IV	T1+2	N1		Male	No	Classical		None	r0	Multifocal			Wild-type	Wild-type
TCGA-J8-A4HW-01A	0.216438	0	≥45	Stage III+IV	T1+2	N1	M0	Female	Yes	Classical	no	None	r0	Multifocal	Wild-type	Wild-type	Wild-type	Wild-type	Braf-like
TCGA-J8-A4HY-01A	0.0164384	0	≥45	Stage III+IV	T3+4	N1		Female	No	Classical	no	Yes	r0	Unifocal			Wild-type	Wild-type
TCGA-KS-A41F-01A	11.9644	0	<45	Stage I+II	T1+2	N1	M0	Female	Yes	Classical	no	None	r0	Unifocal			Wild-type	Wild-type
TCGA-KS-A41I-01A	1.33151	0	≥45	Stage I+II	T1+2	N0	M0	Female	Yes	Follicular	no	None	r0	Unifocal			Wild-type	Wild-type
TCGA-KS-A41J-01A	1.30685	0	<45	Stage I+II	T1+2	N1	M0	Female	Yes	Classical	no	None	r0	Unifocal	Wild-type	Mutated	Mutated	Wild-type	Braf-like
TCGA-KS-A41L-01A	9.48767	0	<45	Stage I+II	T1+2	N0	M0	Female	Yes	Follicular	no	None	r0	Unifocal			Wild-type	Wild-type
TCGA-KS-A4I1-01A	2.22466	0	<45	Stage I+II	T1+2	N0	M0	Female	Yes	Classical		None	r1+2	Unifocal			Wild-type	Wild-type
TCGA-KS-A4I3-01A	3.6411	0	<45	Stage I+II	T3+4	N1	M0	Male	Yes	Classical	no	Yes	r1+2	Unifocal			Wild-type	Wild-type
TCGA-KS-A4I5-01A	1.55342	0	≥45	Stage III+IV	T1+2	N1	M0	Female	Yes	Classical	no	None	r0	Unifocal	Wild-type	Mutated	Mutated	Wild-type	Braf-like
TCGA-KS-A4I7-01A	2.70411	0	≥45	Stage I+II	T1+2	N0	M0	Female	Yes	Classical		None	r0	Unifocal			Wild-type	Wild-type
TCGA-KS-A4I9-01A	7.28219	0	≥45	Stage I+II	T1+2	N0	M0	Female	Yes	Classical		None	r0	Unifocal	Wild-type	Mutated	Mutated	Wild-type	Braf-like
TCGA-KS-A4IB-01A	7.06027	0	<45	Stage I+II	T1+2	N1	M0	Female	Yes	Classical	no	None	r0	Unifocal	Wild-type	Mutated	Mutated	Wild-type	Braf-like
TCGA-KS-A4IC-01A	2.93973	0	≥45	Stage III+IV	T1+2	N1	M0	Female	Yes	Classical	no	None		Unifocal			Wild-type	Wild-type
TCGA-KS-A4ID-01A	2.76986	0	≥45	Stage I+II	T1+2	N0	M0	Female	No	Follicular	no	None	r0	Unifocal			Mutated	Wild-type
TCGA-L6-A4EP-01A	2.78356	0	<45	Stage I+II	T1+2	N0	M0	Female	Yes	Classical	no	None	r0	Unifocal	Wild-type	Mutated	Mutated	Wild-type
TCGA-L6-A4EQ-01A	3.36438	0	≥45	Stage III+IV	T1+2	N1	M0	Male	Yes	Classical	no	None	r0	Unifocal			Wild-type	Wild-type
TCGA-L6-A4ET-01A	1.81918	0	≥45	Stage III+IV	T3+4		M1	Female	Yes	Follicular	no	None	r0	Unifocal	Wild-type	Mutated	Mutated	Wild-type	Braf-like
TCGA-L6-A4EU-01A	0.791781	0	≥45	Stage III+IV	T3+4	N1	M0	Female	Yes	Tall Cell	no	Yes	r1+2	Multifocal	Wild-type	Mutated	Mutated	Wild-type	Braf-like
TCGA-MK-A4N6-01A	3.00822	0	<45	Stage I+II	T3+4	N1	M0	Male	Yes	Classical	no	Na	r0	Unifocal	Wild-type	Mutated	Mutated	Wild-type	Braf-like
TCGA-MK-A4N7-01A	2.70411	0	<45	Stage I+II	T1+2	N0	M0	Female	Yes	Classical	no	None	r0	Unifocal	Wild-type	Mutated	Mutated	Wild-type	Braf-like
TCGA-MK-A4N9-01A	2.51781	0	<45	Stage I+II	T3+4	N1	M0	Female	Yes	Classical	no	Yes	r0	Multifocal	Wild-type	Mutated	Mutated	Wild-type	Braf-like
TCGA-MK-A84Z-01A	1.99452	0	≥45	Stage III+IV	T3+4			Male	Yes	Follicular		Na		Multifocal
TCGA-QD-A8IV-01A	1.07397	0	≥45	Stage III+IV	T3+4	N1		Female	Yes	Classical	no	Yes		Multifocal

## Sheet: Table S3
Table S3. Clinicopathological characteristics in WMU-PTC cohort.
	Level	Overall
n		79
Age (median [IQR])		43.00 [33.00, 52.00]
Gender (%)	Female	59 (74.7)
	Male	20 (25.3)
Pathology T stage (%)	T1	58 (73.4)
	T2	12 (15.2)
	T3	5 (6.3)
	T4	4 (5.1)
Extrathyroidal extension (%)	None	65 (82.3)
	Yes	14 (17.7)
Pathology N stage (%)	N0	31 (39.2)
	N1	48 (60.8)
BRAFV600E (%)	Negative	10 (12.7)
	Positive	59 (74.7)
AJCC7 stage (%)	Stage I	56 (70.8)
	Stage III	10 (12.6)
	Stage IV	13 (16.6)
Envelop invasion (%)	No	24 (30.3)
	Yes	8 (10.1)
Multifocality (%)	Multifocal	33 (41.8)
	Unifocal	46 (58.2)
Progression events (%)	No progression	68 (74.7)
	progression	11 (12.7)

## Sheet: Table S4
Table S4. Detailed clinicopathological characteristics in WMU-PTC cohort.
ID	Gender	age_first_dx	first_dx_date	last_followup	PFI	PFI.Time	T_stage	N_stage	TNM_Stage_AJCC7	BRAFV600E	ETE	TNM_Stage_AJCC8	central_compartment_LNM	central_compartment_LN_examined	Lateral_compartment_LNM	Lateral_compartment_LN_examined	LNM	LN_examined
WMUPTC01	Female	37	2015-12-01	2020-08-31	0	1735	T2	N1b	Stage I	NA	No	Stage I	10	12	5	18	15	30
WMUPTC02	Male	28	2016-01-29	2020-09-13	0	1689	T2	N1b	Stage I	NA	No	Stage I	3	4	3	6	6	10
WMUPTC03	Male	16	2016-01-29	2019-07-01	0	1093	T1	N1b	Stage I	NA	No	Stage I	3	3	5	6	8	9
WMUPTC04	Female	43	2016-02-15	2020-09-13	1	1672	T4a	N1	Stage II	NA	Yes	Stage I	3	5			3	5
WMUPTC05	Female	49	2016-03-29	2020-09-13	0	1629	T1	N1b	Stage IV	Postive	No	Stage I	7	10	8	26	15	36
WMUPTC06	Male	45	2016-05-23	2020-09-13	0	1574	T2	N1b	Stage IV	Postive	No	Stage I	13	13	7	20	20	33
WMUPTC07	Female	56	2016-05-30	2020-09-10	0	1564	T1	N1b	Stage IV	Postive	No	Stage II	5	5	2	2	7	7
WMUPTC08	Female	47	2016-05-13	2016-06-11	0	29	T1	N1b	Stage IV	NA	No	Stage I	19	20	39	46	58	66
WMUPTC09	Male	38	2016-06-22	2020-09-13	0	1544	T2	N1b	Stage I	Negative	No	Stage I	12	12	5	11	17	23
WMUPTC10	Male	51	2016-09-23	2020-09-13	0	1451	T1	N1b	Stage IV	Postive	No	Stage I	7	7	5	8	12	15
WMUPTC11	Female	31	2016-12-05	2020-09-13	0	1378	T2	N1b	Stage I	Postive	No	Stage I	3	3	5	9	8	12
WMUPTC12	Female	28	2016-12-09	2020-04-08	1	1216	T1	N1b	Stage I	Postive	No	Stage I	7	8	1	4	8	12
WMUPTC13	Female	38	2016-12-20	2020-09-13	0	1363	T1	N1b	Stage I	Negative	No	Stage I	10	13	2	11	12	24
WMUPTC14	Female	47	2017-01-19	2020-09-13	0	1333	T2	N1b	Stage IV	Postive	No	Stage I	6	6	6	7	12	13
WMUPTC15	Female	36	2017-02-08	2020-09-13	0	1313	T1	N1b	Stage I	Postive	No	Stage I	6	6	5	11	11	17
WMUPTC16	Female	32	2017-03-02	2020-06-05	0	1191	T2	N1b	Stage I	Postive	No	Stage I	3	6	5	10	8	16
WMUPTC17	Male	52	2017-03-09	2020-09-13	0	1284	T1	N1b	Stage IV	Postive	No	Stage I	12	15	2	4	14	19
WMUPTC18	Male	25	2017-03-24	2020-09-13	0	1269	T1	N1b	Stage I	Postive	No	Stage I	4	6	8	29	12	35
WMUPTC19	Male	25	2017-05-11	2020-04-10	0	1065	T1	N1b	Stage I	Postive	No	Stage I	6	9	4	12	10	21
WMUPTC20	Female	51	2016-02-22	2020-01-21	0	1429	T1	N1b	Stage IV	NA	No	Stage I	6	7	6	10	12	17
WMUPTC21	Male	36	2016-04-06	2020-07-02	1	1548	T3b	N1	Stage I	NA	Yes	Stage I	14	14			14	14
WMUPTC22	Female	26	2016-05-23	2019-09-02	0	1197	T1	N1	Stage I	Postive	No	Stage I	6	6			6	6
WMUPTC23	Female	32	2016-09-26	2020-06-07	0	1350	T2	N1	Stage I	Postive	No	Stage I	13	13			13	13
WMUPTC24	Female	47	2016-10-08	2020-08-27	0	1419	T1	N1	Stage III	Postive	No	Stage I	7	8			7	8
WMUPTC25	Female	31	2016-10-28	2020-08-20	0	1392	T1	N1	Stage I	Postive	No	Stage I	21	24			21	24
WMUPTC26	Female	35	2016-11-07	2020-09-13	0	1406	T2	N1b	Stage I	Postive	No	Stage I	3	5	10	15	13	20
WMUPTC27	Female	46	2016-11-28	2020-04-10	1	1229	T2	N1	Stage III	Postive	No	Stage I	6	6			6	6
WMUPTC28	Female	42	2016-12-27	2020-06-08	0	1259	T1	N1	Stage I	Postive	No	Stage I	6	6			6	6
WMUPTC29	Male	38	2017-01-09	2019-02-21	0	773	T1	N1	Stage I	Postive	No	Stage I	8	8			8	8
WMUPTC30	Female	35	2017-03-09	2019-09-30	0	935	T1	N1	Stage I	Negative	No	Stage I	6	6			6	6
WMUPTC31	Female	64	2017-03-16	2019-07-25	1	861	T4a	N0	Stage IV	Postive	Yes	Stage II	0	7			0	7
WMUPTC32	Male	53	2017-03-31	2020-03-23	0	1088	T3b	N1	Stage III	Postive	Yes	Stage I	12	13			12	13
WMUPTC33	Male	62	2017-04-10	2020-09-13	0	1252	T2	N1	Stage III	NA	No	Stage II	8	9			8	9
WMUPTC34	Male	25	2017-04-17	2020-06-10	1	1150	T1	N1b	Stage I	Postive	No	Stage I	9	14	13	20	21	34
WMUPTC35	Female	28	2017-04-18	2020-01-06	0	993	T1	N1b	Stage I	Postive	No	Stage I	14	32	4	13	18	45
WMUPTC36	Female	33	2017-05-11	2020-09-13	0	1221	T1	N1	Stage I	Postive	No	Stage I	9	12			9	12
WMUPTC37	Male	49	2017-05-26	2019-10-09	0	866	T1	N1	Stage III	Postive	No	Stage I	8	8			8	8
WMUPTC38	Female	55	2017-06-16	2020-05-20	0	1069	T2	N1	Stage III	Postive	No	Stage II	9	11			9	11
WMUPTC39	Female	62	2016-11-25	2020-07-13	0	1326	T3b	N1	Stage III	Postive	Yes	Stage II	2	3			2	3
WMUPTC40	Female	53	2017-04-17	2020-03-13	0	1061	T3b	N1	Stage III	Postive	Yes	Stage I	1	4			1	4
WMUPTC41	Male	53	2016-08-11	2020-09-13	0	1494	T1	N1	Stage III	Postive	No	Stage I	6	6			6	6
WMUPTC42	Female	50	2017-07-24	2020-07-02	1	1074	T1	N1	Stage III	Postive	No	Stage I	6	6			6	6
WMUPTC43	Female	52	2017-08-04	2020-08-17	0	1109	T1	N1b	Stage IV	Postive	No	Stage I	7	9	3	17	10	26
WMUPTC44	Male	55	2017-08-22	2020-04-14	1	966	T1	N1b	Stage IV	Postive	No	Stage II	5	5	5	9	10	14
WMUPTC45	Female	26	2017-08-21	2020-04-14	1	967	T4a	N1b	Stage I	Postive	Yes	Stage I	16	22	11	23	27	45
WMUPTC46	Female	63	2017-08-25	2020-07-20	1	1060	T4a	N1	Stage IV	Postive	Yes	Stage IV	3	5			3	5
WMUPTC47	Female	55	2017-09-15	2020-08-06	1	1056	T3b	N1b	Stage IV	Negative	Yes	Stage II	4	4	1	1	5	5
WMUPTC48	Male	36	2017-09-18	2020-04-03	0	928	T1	N1	Stage I	Postive	No	Stage I	7	7			7	7
WMUPTC49	Female	33	2017-09-27	2019-03-08	1	527	T1	N1b	Stage I	Negative	No	Stage I	14	17	15	32	29	49
WMUPTC50	Female	41	2016-02-19	2020-09-01	0	1656	T1	N0	Stage I	NA	No	Stage I	0	10			0	10
WMUPTC51	Female	34	2016-03-28	2019-01-11	0	1019	T1	N0	Stage I	Negative	No	Stage I	0	26	0	0	0	26
WMUPTC52	Male	51	2016-04-19	2019-09-09	0	1238	T1	N0	Stage I	Postive	No	Stage I	0	8	0	0	0	8
WMUPTC53	Female	50	2016-05-19	2019-09-29	0	981	T1	N0	Stage I	Postive	No	Stage I	0	7			0	7
WMUPTC54	Female	44	2016-05-06	2019-10-21	0	1263	T1	N0	Stage I	Postive	No	Stage I	0	8	0	1	0	9
WMUPTC55	Female	54	2016-07-19	2020-08-19	0	1492	T1	N0	Stage I	Negative	No	Stage I	0	9			0	9
WMUPTC56	Female	46	2016-08-15	2019-08-07	0	1087	T1	N0	Stage I	Postive	No	Stage I	0	11			0	11
WMUPTC57	Male	23	2016-08-19	2019-06-20	0	1035	T1	N0	Stage I	Postive	No	Stage I	0	7			0	7
WMUPTC58	Female	52	2016-10-17	2020-09-13	0	1427	T1	N0	Stage I	Postive	No	Stage I	0	22	0	12	0	34
WMUPTC59	Female	49	2016-11-23	2020-08-01	0	1347	T1	N0	Stage I	Postive	No	Stage I	0	9			0	9
WMUPTC60	Female	44	2017-02-03	2020-09-13	0	1318	T1	N0	Stage I	Negative	No	Stage I	0	14			0	14
WMUPTC61	Female	53	2017-03-03	2020-09-13	0	1290	T1	N0	Stage I	Postive	No	Stage I	0	11			0	11
WMUPTC62	Female	29	2017-03-14	2020-07-06	0	1210	T1	N0	Stage I	Postive	No	Stage I	0	8	0	6	0	14
WMUPTC63	Female	24	2017-03-30	2020-09-13	0	1263	T1	N0	Stage I	Negative	No	Stage I	0	7			0	7
WMUPTC64	Female	30	2017-04-13	2020-04-26	0	1109	T1	N0	Stage I	Postive	No	Stage I	0	7	0	14	0	21
WMUPTC65	Female	49	2017-06-09	2020-07-24	0	1141	T1	N0	Stage I	Postive	No	Stage I	0	7			0	7
WMUPTC66	Male	53	2017-07-03	2020-01-20	0	931	T1	N0	Stage I	Postive	No	Stage I	0	8			0	8
WMUPTC67	Female	36	2017-07-19	2018-11-30	0	499	T1	N0	Stage I	Postive	No	Stage I	0	8			0	8
WMUPTC68	Female	42	2017-07-24	2020-08-31	0	1134	T1	N0	Stage I	Postive	No	Stage I	0	7			0	7
WMUPTC69	Female	54	2017-07-28	2020-09-13	0	1143	T1	N0	Stage I	NA	No	Stage I	0	12	0	9	0	21
WMUPTC70	Female	50	2017-08-10	2020-09-13	0	1130	T1	N0	Stage I	Postive	No	Stage I	0	9			0	9
WMUPTC71	Female	39	2017-08-21	2020-07-05	0	1049	T1	N0	Stage I	Postive	No	Stage I	0	9			0	9
WMUPTC72	Female	26	2017-08-31	2020-01-13	1	865	T1	N0	Stage I	Postive	No	Stage I	0	20			0	20
WMUPTC73	Female	54	2016-11-12	2020-05-20	0	1285	T1	N0	Stage I	Postive	No	Stage I	0	4	0	9	0	13
WMUPTC74	Female	57	2017-02-28	2020-09-13	0	1293	T1	N0	Stage I	Postive	No	Stage I	0	5	0	18	0	23
WMUPTC75	Female	33	2017-08-25	2019-04-13	0	596	T1	N0	Stage I	Postive	No	Stage I	0	2	0	13	0	15
WMUPTC76	Female	63	2015-06-23	2020-09-13	0	403	T1	N0	Stage I	Negative	No	Stage I	0	11			0	11
WMUPTC77	Female	25	2017-09-30	2019-11-01	0	762	T1	N0	Stage I	Postive	No	Stage I	0	7			0	7
WMUPTC78	Female	34	2017-09-12	2020-04-02	0	933	T1	N0	Stage I	Postive	No	Stage I	0	11			0	11
WMUPTC79	Female	38	2017-05-17	2020-09-02	0	1204	T1	N0	Stage I	Postive	No	Stage I	0	12			0	12

## Sheet: Table S5
Table S5. Genotype of the PTC cell lines.
Cell lines	Category	BRAF	NRAS	HRAS	KRAS	TERT	RET/PTC1
BCPAP	PTC cell lines	GTG-> GAG V600E*	wt	wt	wt	c.1-124C>T (c.228C>T)†	wt
TPC-1	PTC cell lines	wt	wt	wt	wt	c.1-124C>T (c.228C>T)†	+
KTC-1	PTC cell lines	GTG-> GAG V600E*	wt	wt	wt	c.1-146C>T (c.250C>T)†	wt
wt, wild-type genotype; †, gene rearrangement.
*Heterozygous mutation.

## Sheet: Table S6
Table S6. Univariate Cox regression of clinicopathological characteristics in PTC patients.
	beta	HR (95% CI for HR)	wald.test	p.value
years_to_birth	0.022	1 (1.01-1.04)	5.8	0.016
pathologic_stage	0.96	2.6 (1.4-4.7)	10	0.0014
pathology_T	0.91	2.5 (1.4-4.5)	8.8	0.003
pathology_N	0.47	1.6 (0.88-2.9)	2.4	0.12
gender	0.42	1.5 (0.83-2.8)	1.8	0.18
ETE	0.71	2 (1.1-3.7)	5.6	0.017
BRAF	0.087	1.1 (0.6-2)	0.08	0.77
RAS	0.17	1.2 (0.47-3)	0.13	0.72
TERT	1.1	3 (1.4-6.2)	8.7	0.0033
RET	-1	0.35 (0.048-2.5)	1.1	0.3
MVP	0.5	1.6 (0.91-3)	2.7	0.1

## Sheet: Table S7
Table S7. GO analysis detailed results.
ONTOLOGY	ID	Description	GeneRatio	BgRatio	pvalue	p.adjust	qvalue	geneID	Count
BP	GO:0006590	thyroid hormone generation	10/1461	17/18670	9.75238e-08	0.000305128	0.000270368	TPO/DIO1/PAX8/FOXE1/DUOXA2/IYD/DIO2/DUOX2/DUOX1/HPN	10
BP	GO:0042403	thyroid hormone metabolic process	11/1461	21/18670	1.09823e-07	0.000305128	0.000270368	TPO/DIO1/PAX8/TG/FOXE1/DUOXA2/IYD/DIO2/DUOX2/DUOX1/HPN	11
BP	GO:0034329	cell junction assembly	63/1461	409/18670	1.59336e-07	0.000305128	0.000270368	SHANK2/BCL2/FLRT1/LINGO2/MARVELD2/CNTN5/WNT4/PCLO/GABRB3/CORO2B/VEGFA/FBF1/ANK2/ESAM/UGT8/OPHN1/SLITRK5/GPM6A/GJB1/TNS1/MAGI2/LIMCH1/LRRTM2/RAPGEF2/SFRP1/KDR/TLN2/BHLHB9/GPM6B/CDHR3/MEF2C/RUNX1/FN1/SPTBN2/SDC4/RCC2/LAMB3/CTTN/GABRB2/SH3BP1/FLNA/LSR/S100A10/DVL1/EPHB3/PKP2/ITGB4/CLDN1/CDH3/SPOCK2/IL1RAP/VASP/CD151/ARF6/GAP43/ACTN1/CRB3/CDH11/CORO1C/PTK2B/PLEC/LRFN4/DST	63
BP	GO:0007015	actin filament organization	61/1461	400/18670	3.56168e-07	0.000511547	0.000453271	SORBS2/HSP90B1/LMOD1/BCL2/MAGEL2/PRKCE/WASF3/PROX1/WNT4/IQGAP2/CGNL1/CORO2B/NEB/DSTN/BBS4/INPPL1/RHOBTB1/ARHGAP28/LIMCH1/SFRP1/RND2/PDLIM3/SPTBN1/RDX/FHOD3/CDC42EP2/TACSTD2/SPTBN2/MET/MAD2L2/SDC4/ICAM1/CDC42EP1/CTTN/CDC42EP5/SH3BP1/ARAP1/FLNA/TMSB10/S100A10/GSN/ZYX/MICAL2/VASP/EMP2/CDC42EP3/RAC2/ARPC5L/ESPN/TGFBR1/ARF6/SHROOM4/PSTPIP2/ARPC1B/SYNPO/RHOG/ACTN1/RND3/LCP1/CORO1C/PTK2B	61
BP	GO:0032970	regulation of actin filament-based process	59/1461	388/18670	6.09037e-07	0.000699784	0.000620064	LMOD1/MAGEL2/PRKCE/PROX1/WNT4/IQGAP2/CORO2B/NEB/ANK2/DSTN/KCNE3/BBS4/RYR2/RHOBTB1/ODAM/ARHGAP28/ATP1A1/EPHA5/LIMCH1/SFRP1/RND2/GPM6B/SPTBN1/RDX/FHOD3/CDC42EP2/MEF2C/TACSTD2/SPTBN2/MET/SDC4/ICAM1/CDC42EP1/CTTN/CDC42EP5/SH3BP1/ARAP1/FLNA/TMSB10/S100A10/DSC2/PKP2/GSN/PAM/ADORA1/GRHL3/VASP/CDC42EP3/ARPC5L/TGFBR1/ARF6/HCN4/ARPC1B/MDK/SYNPO/RHOG/RND3/PTK2B/KCNJ2	59
BP	GO:1990778	protein localization to cell periphery	50/1461	319/18670	1.77902e-06	0.00170341	0.00150936	GRIN2C/DPP6/ATP2C2/PRKCE/GNAI1/MAPK10/RILPL1/ANK2/ANK3/LRRC7/GORASP1/CNST/AR/DLG2/KCNIP3/NUMB/RILPL2/RAPGEF2/LRP6/KCNIP4/SPTBN1/RDX/ADAM22/PTPN9/FAM126B/LGALS3/STAC/ANXA2/ITGA3/PALM/RTKN/TNFRSF1A/FLNA/S100A10/ANXA2P2/ATP1B3/PKP2/BCL2L1/EHD2/EMP2/OPTN/ARF6/STX3/SNAP25/CACNG4/PACS2/TREM2/RHOG/CRB3/CLIP3	50
BP	GO:0001655	urogenital system development	51/1461	330/18670	2.14835e-06	0.00176318	0.00156232	IFT140/BCL2/PAX8/PGF/CYP7B1/PROX1/WNT4/RARB/ID4/IFT88/VEGFA/FOXJ1/WFS1/AR/NFIA/AGTR1/HSPB11/MAGI2/PDGFD/SFRP1/GZF1/FKBP4/CYP26B1/GLI3/MEF2C/CD24/ID3/TMED10/FGFR2/RGN/SMO/CTSH/TACSTD2/FSTL3/SDC4/ITGA3/ANXA1/ALOX15B/EPHB3/ITGB4/STRA6/KANK2/TNC/SOX4/TGFBR1/BASP1/FADD/RARG/LZTS2/CITED1/STAT1	51
BP	GO:0007044	cell-substrate junction assembly	22/1461	97/18670	4.42515e-06	0.00207326	0.00183708	BCL2/WNT4/CORO2B/VEGFA/TNS1/LIMCH1/SFRP1/KDR/GPM6B/FN1/SDC4/RCC2/LAMB3/CTTN/S100A10/ITGB4/CD151/ACTN1/CORO1C/PTK2B/PLEC/DST	22
BP	GO:0150115	cell-substrate junction organization	22/1461	97/18670	4.42515e-06	0.00207326	0.00183708	BCL2/WNT4/CORO2B/VEGFA/TNS1/LIMCH1/SFRP1/KDR/GPM6B/FN1/SDC4/RCC2/LAMB3/CTTN/S100A10/ITGB4/CD151/ACTN1/CORO1C/PTK2B/PLEC/DST	22
BP	GO:0002478	antigen processing and presentation of exogenous peptide antigen	32/1461	175/18670	5.21482e-06	0.00207326	0.00183708	CALR/PDIA3/CANX/CD36/DYNC1I1/KIF5A/TRAF6/LGMN/SPTBN2/PSMB8/HLA-B/CTSD/CD74/HLA-DRA/HLA-DQB2/HLA-A/HLA-DPA1/HLA-C/HLA-H/HLA-DRB1/HLA-G/HLA-DMA/TAP1/HLA-DPB1/HLA-DOA/HLA-DQB1/B2M/PSMB9/HLA-F/HLA-DQA1/NCF2/CTSS	32
BP	GO:0002483	antigen processing and presentation of endogenous peptide antigen	8/1461	15/18670	5.38877e-06	0.00207326	0.00183708	HLA-B/HLA-A/HLA-C/HLA-H/HLA-G/TAP1/B2M/HLA-F	8
BP	GO:0019885	antigen processing and presentation of endogenous peptide antigen via MHC class I	8/1461	15/18670	5.38877e-06	0.00207326	0.00183708	HLA-B/HLA-A/HLA-C/HLA-H/HLA-G/TAP1/B2M/HLA-F	8
BP	GO:0060333	interferon-gamma-mediated signaling pathway	21/1461	91/18670	5.42387e-06	0.00207326	0.00183708	MID1/NCAM1/IRF5/ICAM1/GBP2/HLA-B/HLA-DRA/HLA-DQB2/HLA-A/HLA-DPA1/HLA-C/HLA-H/HLA-DRB1/HLA-G/HLA-DPB1/HLA-DQB1/CIITA/B2M/STAT1/HLA-F/HLA-DQA1	21
BP	GO:0043406	positive regulation of MAP kinase activity	42/1461	260/18670	5.42565e-06	0.00207326	0.00183708	KIT/FZD8/DUSP19/GHR/MAPK10/VEGFA/CHRNA7/SAMD5/TDGF1/MAP2K6/EDN3/MAP3K4/PDGFD/FZD4/TRAF6/FLT1/CARTPT/ITGA1/NEK10/CD24/MAP3K6/CXCL17/TPD52L1/GDF15/MAPKAPK3/DUSP5/MST1R/PDE5A/CD74/ADORA1/NOD1/AVPI1/RIPK2/TGFBR1/MAPKAPK2/PEA15/TGFA/IQGAP3/DUSP6/PTK2B/MDFIC/MUC20	42
BP	GO:0072659	protein localization to plasma membrane	42/1461	260/18670	5.42565e-06	0.00207326	0.00183708	DPP6/ATP2C2/PRKCE/RILPL1/ANK2/ANK3/LRRC7/GORASP1/CNST/AR/KCNIP3/NUMB/RILPL2/RAPGEF2/LRP6/KCNIP4/SPTBN1/RDX/PTPN9/FAM126B/LGALS3/STAC/ANXA2/ITGA3/PALM/TNFRSF1A/FLNA/S100A10/ANXA2P2/ATP1B3/PKP2/BCL2L1/EHD2/EMP2/OPTN/ARF6/STX3/PACS2/TREM2/RHOG/CRB3/CLIP3	42
BP	GO:0019882	antigen processing and presentation	38/1461	226/18670	5.7741e-06	0.00207326	0.00183708	CALR/PDIA3/CANX/CD36/DYNC1I1/KIF5A/TRAF6/LGMN/CTSH/SPTBN2/PSMB8/RELB/ICAM1/HLA-B/CTSD/CD74/HLA-DRA/NOD1/HLA-DQB2/HLA-A/HLA-DPA1/HLA-C/HLA-H/RAB32/HLA-DRB1/HLA-G/HLA-DMA/TAP1/HLA-DPB1/HLA-DOA/HLA-DQB1/TREM2/B2M/PSMB9/HLA-F/HLA-DQA1/NCF2/CTSS	38
BP	GO:0048002	antigen processing and presentation of peptide antigen	33/1461	189/18670	1.03692e-05	0.00350418	0.00310498	CALR/PDIA3/CANX/CD36/DYNC1I1/KIF5A/TRAF6/LGMN/SPTBN2/PSMB8/HLA-B/CTSD/CD74/HLA-DRA/HLA-DQB2/HLA-A/HLA-DPA1/HLA-C/HLA-H/HLA-DRB1/HLA-G/HLA-DMA/TAP1/HLA-DPB1/HLA-DOA/HLA-DQB1/TREM2/B2M/PSMB9/HLA-F/HLA-DQA1/NCF2/CTSS	33
BP	GO:0019884	antigen processing and presentation of exogenous antigen	32/1461	182/18670	1.21136e-05	0.00374134	0.00331513	CALR/PDIA3/CANX/CD36/DYNC1I1/KIF5A/TRAF6/LGMN/SPTBN2/PSMB8/HLA-B/CTSD/CD74/HLA-DRA/HLA-DQB2/HLA-A/HLA-DPA1/HLA-C/HLA-H/HLA-DRB1/HLA-G/HLA-DMA/TAP1/HLA-DPB1/HLA-DOA/HLA-DQB1/B2M/PSMB9/HLA-F/HLA-DQA1/NCF2/CTSS	32
BP	GO:0018958	phenol-containing compound metabolic process	22/1461	103/18670	1.23735e-05	0.00374134	0.00331513	TPO/DIO1/BCL2/PAX8/TG/SULT1A2/FOXE1/LRTOMT/DUOXA2/ABAT/IYD/DIO2/RAPGEF2/OCA2/DUOX2/DUOX1/DBH/CDH3/ITGB2/ITGAM/HPN/CITED1	22
BP	GO:0120032	regulation of plasma membrane bounded cell projection assembly	31/1461	175/18670	1.41237e-05	0.00387171	0.00343064	KIT/IFT140/CENPJ/IFT88/GPM6A/BBS4/TAPT1/HAP1/VDAC3/RAP1GAP/RDX/HDAC4/CDC42EP2/MYO10/TACSTD2/RCC2/ICAM1/CDC42EP1/CDC42EP5/PALM/ARAP1/CDC42EP3/RAC2/ESPN/TGFBR1/MAP4/KCTD17/ARF6/GAP43/RHOG/CORO1C	31
BP	GO:0032956	regulation of actin cytoskeleton organization	50/1461	343/18670	1.41525e-05	0.00387171	0.00343064	LMOD1/MAGEL2/PRKCE/PROX1/WNT4/IQGAP2/CORO2B/NEB/DSTN/BBS4/RHOBTB1/ODAM/ARHGAP28/EPHA5/LIMCH1/SFRP1/RND2/GPM6B/SPTBN1/RDX/FHOD3/CDC42EP2/MEF2C/TACSTD2/SPTBN2/MET/SDC4/ICAM1/CDC42EP1/CTTN/CDC42EP5/SH3BP1/ARAP1/FLNA/TMSB10/S100A10/GSN/PAM/GRHL3/VASP/CDC42EP3/ARPC5L/TGFBR1/ARF6/ARPC1B/MDK/SYNPO/RHOG/RND3/PTK2B	50
BP	GO:0070661	leukocyte proliferation	45/1461	298/18670	1.53015e-05	0.00399579	0.00354058	KIT/BCL2/WNT4/FOXJ1/PRKCQ/ENPP3/SH3RF1/RAG2/RC3H1/TRAF6/GLMN/MPL/MEF2C/CD24/HHEX/NPR3/LGALS3/SDC4/ANXA1/JAK3/EBI3/LYN/ELF4/TNFRSF21/PDE5A/CD74/CD276/MSN/CD55/HLA-DPA1/CCND3/RAC2/CD151/RIPK2/AHR/HLA-G/CARD11/FYN/FADD/HLA-DPB1/TREM2/PELI1/MNDA/TYROBP/TCIRG1	45
BP	GO:0097501	stress response to metal ion	8/1461	17/18670	1.76553e-05	0.00426945	0.00378307	MT1F/MT1G/MT1H/HSPA5/MT1M/MT1E/MT1DP/MT1X	8
BP	GO:0060491	regulation of cell projection assembly	31/1461	177/18670	1.78358e-05	0.00426945	0.00378307	KIT/IFT140/CENPJ/IFT88/GPM6A/BBS4/TAPT1/HAP1/VDAC3/RAP1GAP/RDX/HDAC4/CDC42EP2/MYO10/TACSTD2/RCC2/ICAM1/CDC42EP1/CDC42EP5/PALM/ARAP1/CDC42EP3/RAC2/ESPN/TGFBR1/MAP4/KCTD17/ARF6/GAP43/RHOG/CORO1C	31
BP	GO:0019883	antigen processing and presentation of endogenous antigen	9/1461	22/18670	2.09121e-05	0.0048056	0.00425814	HLA-B/CD74/HLA-A/HLA-C/HLA-H/HLA-G/TAP1/B2M/HLA-F	9
BP	GO:0042445	hormone metabolic process	37/1461	232/18670	2.5667e-05	0.00567141	0.00502532	TPO/DIO1/GHR/PAX8/WNT4/TG/CYP46A1/RDH11/CYP27B1/FDX1/PPARGC1A/FOXE1/ALDH9A1/HSD17B6/DUOXA2/HSD17B3/TRERF1/IYD/ATP1A1/HSD17B4/DIO2/CRABP1/HSD11B2/BCO2/DUOX2/CYP26B1/DUOX1/SCPEP1/ALDH1A1/CYP2S1/CYP1B1/RDH5/DHRS3/HPN/YWHAH/ECE1/ALDH1A3	37
BP	GO:0035148	tube formation	27/1461	148/18670	2.88612e-05	0.00614101	0.00544143	PRKACB/PAX8/PROX1/WNT4/TCTN1/LRP2/VEGFA/SALL4/BBS4/TRAF6/LRP6/SFRP1/DICER1/GLMN/MKS1/CC2D2A/FGFR2/SPINT1/ST14/SDC4/DVL1/GRHL3/VASP/SOX4/RARG/TGM2/PRICKLE1	27
BP	GO:0034341	response to interferon-gamma	33/1461	199/18670	3.09663e-05	0.0063341	0.00561251	AQP4/MID1/CYP27B1/TDGF1/CALCOCO2/CDC42EP2/NCAM1/CXCL16/IRF5/ICAM1/GBP2/CD58/HLA-B/HLA-DRA/CLDN1/GSN/HLA-DQB2/ZYX/HLA-A/HLA-DPA1/HLA-C/HLA-H/HLA-DRB1/CCL13/HLA-G/HLA-DPB1/HLA-DQB1/CIITA/B2M/CITED1/STAT1/HLA-F/HLA-DQA1	33
BP	GO:0071294	cellular response to zinc ion	9/1461	23/18670	3.19737e-05	0.0063341	0.00561251	MT1F/MT1G/MT1H/MT1M/MT1E/MT1DP/ZNF658/KCNK3/MT1X	9
BP	GO:0031589	cell-substrate adhesion	50/1461	354/18670	3.32067e-05	0.00635909	0.00563466	BCL2/CALR/TECTA/PRKCE/WNT4/CORO2B/VEGFA/SNED1/CD36/RADIL/LIMCH1/FZD4/SFRP1/KDR/LAMB4/ITGA1/GCNT2/GPM6B/RAB1A/SMOC2/TNN/FN1/TACSTD2/SDC4/RCC2/LAMB3/TNFRSF12A/CTTN/ITGA3/FLNA/S100A10/EPHB3/ITGB4/SRCIN1/SPOCK2/ZYX/LGALS1/EMP2/RAC2/HPSE/SRGAP2/MYO1G/ITGB2/MDK/ACTN1/PLAU/CORO1C/PTK2B/CEACAM6/EMILIN2	50
BP	GO:0045785	positive regulation of cell adhesion	55/1461	403/18670	3.65126e-05	0.00662745	0.00587245	CALR/PRKCE/RAG1/WNT4/VEGFA/CYTH3/PRKCQ/ANK3/CD36/TRAF6/SFRP1/KDR/FOXA2/GCNT2/GLI3/SMOC2/CD24/MYO10/RUNX1/IL4R/FN1/PTPRU/FSTL3/SDC4/ICAM1/ITGA3/ANXA1/JAK3/EBI3/LYN/FLNA/S100A10/FRMD5/CD74/CD276/CD55/SPOCK2/LGALS1/HLA-DPA1/DPP4/EMP2/RIPK2/HLA-G/CARD11/FYN/FADD/HLA-DPB1/TGM2/STX3/ITGB2/TNFRSF18/MDK/PTK2B/CEACAM6/EMILIN2	55
BP	GO:0008360	regulation of cell shape	27/1461	150/18670	3.69153e-05	0.00662745	0.00587245	KIT/WASF3/VEGFA/KDR/RND2/RDX/CDC42EP2/MYO10/FN1/ICAM1/CDC42EP1/CDC42EP5/ANXA1/PALM/ARAP1/MSN/CDC42EP3/CCL13/FYN/MYH14/FMNL1/ITGB2/HPN/RHOG/RND3/PTK2B/PLXNA3	27
BP	GO:0043405	regulation of MAP kinase activity	48/1461	337/18670	3.81668e-05	0.0066445	0.00588755	KIT/FZD8/DUSP19/GHR/KSR1/MAPK10/VEGFA/CHRNA7/HMGCR/SAMD5/TDGF1/MAP2K6/EDN3/MAP3K4/PDGFD/FZD4/TRAF6/SFRP1/FLT1/CARTPT/ITGA1/NEK10/CD24/MAP3K6/CXCL17/TPD52L1/GDF15/MAPKAPK3/DUSP5/MST1R/LYN/PDE5A/CD74/ADORA1/NOD1/AVPI1/RIPK2/DUSP4/TGFBR1/MAPKAPK2/PEA15/TGFA/IQGAP3/DUSP6/PTK2B/HGS/MDFIC/MUC20	48
BP	GO:0042110	T cell activation	61/1461	464/18670	4.34289e-05	0.00733821	0.00650223	KIT/BCL2/FZD8/RAG1/WNT4/FOXJ1/PRKCQ/SH3RF1/RAG2/DDOST/ZFP36L2/RC3H1/MAFB/TRAF6/GLMN/FKBP1A/CYP26B1/ZC3H8/GLI3/CD24/RUNX1/IL4R/LGALS3/SDC4/RELB/ICAM1/RUNX2/ANXA1/JAK3/EBI3/LYN/ELF4/TNFRSF21/PDE5A/CD74/CD276/MSN/GSN/CD55/LGALS1/HLA-DPA1/DPP4/CCND3/RAC2/CD151/RIPK2/SOX4/HLA-G/CARD11/FYN/FADD/HLA-DPB1/HLA-DOA/TNFRSF18/B2M/MDK/PELI1/LCP1/TCIRG1/STAT6/TMEM98	61
BP	GO:0060562	epithelial tube morphogenesis	46/1461	322/18670	5.09858e-05	0.00836895	0.00741556	BCL2/PRKACB/PAX8/PGF/STARD13/PROX1/WNT4/TCTN1/LRP2/VEGFA/SALL4/BBS4/AR/RYR2/CCDC40/SOSTDC1/TRAF6/LRP6/SFRP1/SETDB2/GLMN/GZF1/MKS1/GLI3/CC2D2A/MEF2C/FGFR2/SMO/SPINT1/CTSH/TACSTD2/MET/ST14/SDC4/CCM2/DVL1/GRHL3/MICAL2/VASP/TNC/SOX4/RARG/LZTS2/PRICKLE1/MDK/CITED1	46
BP	GO:0043087	regulation of GTPase activity	62/1461	479/18670	5.97945e-05	0.00923608	0.0081839	STXBP5L/ARHGAP24/TBC1D4/RIC8B/RANBP3L/DGKI/RGS17/STARD13/PRKG1/WNT4/IQGAP2/RGS16/GARNL3/FOXJ1/OPHN1/BBS4/RGS8/PREX2/ARHGAP22/ODAM/ARHGAP28/EPHA5/FAM13A/RAPGEF2/TBC1D19/SFRP1/MAPRE2/RAP1GAP/TRAPPC6A/RASGRP3/SYDE2/RDX/CDC42EP2/RGN/ALDH1A1/ABR/TBC1D2/TAX1BP3/RCC2/ICAM1/RIN1/SH3BP1/ARAP1/NGEF/RTKN/S100A10/ARHGAP23/EPHB3/AMOT/RASGRF1/LLGL1/GRHL3/DEPDC1B/ARHGAP10/CCL13/SRGAP2/RHOG/IQGAP3/CORO1C/PTK2B/R…	62
BP	GO:0046688	response to copper ion	12/1461	42/18670	6.09657e-05	0.00923608	0.0081839	MT1F/MT1G/MT1H/MT1M/MT1E/SOD3/MT1DP/MAP1LC3A/ATP7B/MT1X/ICAM1/PAM	12
BP	GO:1905477	positive regulation of protein localization to membrane	23/1461	122/18670	6.49172e-05	0.00923608	0.0081839	BCL2/PRKCE/ANK3/CNST/PPP1R13B/SPTBN1/PTPN9/BID/LGALS3/STAC/SFN/ITGA3/BBC3/ARF6/FYN/STX3/PMAIP1/ITGB2/ITGAM/TREM2/RHOG/YWHAH/CLIP3	23
BP	GO:0010273	detoxification of copper ion	7/1461	15/18670	6.50188e-05	0.00923608	0.0081839	MT1F/MT1G/MT1H/MT1M/MT1E/MT1DP/MT1X	7
BP	GO:1990169	stress response to copper ion	7/1461	15/18670	6.50188e-05	0.00923608	0.0081839	MT1F/MT1G/MT1H/MT1M/MT1E/MT1DP/MT1X	7
BP	GO:0022407	regulation of cell-cell adhesion	54/1461	402/18670	6.59146e-05	0.00923608	0.0081839	PRKG1/RAG1/WNT4/VEGFA/FOXJ1/PRKCQ/ANK3/ABAT/RC3H1/TRAF6/FOXA2/GLMN/ZC3H8/GCNT2/GLI3/RDX/MIA3/CD24/MYO10/RUNX1/IL4R/LGALS3/MAD2L2/PTPRU/FSTL3/SDC4/ICAM1/ANXA1/JAK3/EBI3/LYN/TNFRSF21/PDE5A/EPHB3/CD74/IL1RN/CD276/CDSN/CD55/LGALS1/HLA-DPA1/DPP4/RIPK2/MUC21/HLA-G/CARD11/FYN/FADD/HLA-DPB1/ITGB2/MDK/AKNA/PELI1/CEACAM6	54
BP	GO:0072175	epithelial tube formation	24/1461	132/18670	8.29275e-05	0.0113433	0.0100511	PRKACB/PAX8/PROX1/WNT4/TCTN1/LRP2/SALL4/BBS4/TRAF6/LRP6/SFRP1/GLMN/MKS1/CC2D2A/FGFR2/SPINT1/ST14/SDC4/DVL1/GRHL3/VASP/SOX4/RARG/PRICKLE1	24
BP	GO:0042098	T cell proliferation	30/1461	184/18670	9.57065e-05	0.0127868	0.0113302	WNT4/FOXJ1/PRKCQ/SH3RF1/RC3H1/TRAF6/GLMN/CD24/LGALS3/SDC4/ANXA1/JAK3/EBI3/ELF4/TNFRSF21/PDE5A/CD276/MSN/CD55/HLA-DPA1/CCND3/RAC2/CD151/RIPK2/HLA-G/CARD11/FYN/FADD/HLA-DPB1/PELI1	30
BP	GO:0072001	renal system development	42/1461	293/18670	9.82145e-05	0.0128237	0.0113628	IFT140/BCL2/PAX8/PGF/PROX1/WNT4/RARB/IFT88/VEGFA/FOXJ1/WFS1/NFIA/AGTR1/HSPB11/MAGI2/PDGFD/SFRP1/GZF1/CYP26B1/GLI3/MEF2C/CD24/ID3/TMED10/FGFR2/RGN/SMO/CTSH/TACSTD2/FSTL3/SDC4/ITGA3/ITGB4/STRA6/KANK2/SOX4/TGFBR1/BASP1/FADD/LZTS2/CITED1/STAT1	42
BP	GO:0002475	antigen processing and presentation via MHC class Ib	7/1461	16/18670	0.000107783	0.0134927	0.0119556	HLA-B/HLA-A/HLA-C/HLA-H/HLA-G/B2M/HLA-F	7
BP	GO:0055069	zinc ion homeostasis	11/1461	38/18670	0.000108036	0.0134927	0.0119556	MT1F/MT1G/MT1H/MT1M/MT1E/SLC39A14/SLC39A7/MT1DP/ATP7B/MT1X/TMC8	11
BP	GO:0021915	neural tube development	27/1461	160/18670	0.000116298	0.0142156	0.0125961	IFT140/PRKACB/PROX1/TCTN1/LRP2/SALL4/BBS4/SALL2/TRAF6/LRP6/SFRP1/GLMN/PAX6/MKS1/GLI3/CC2D2A/SMO/SPINT1/ST14/SDC4/DVL1/GRHL3/VASP/SOX4/RARG/PRICKLE1/GPR161	27
BP	GO:0070663	regulation of leukocyte proliferation	34/1461	222/18670	0.000121784	0.014576	0.0129155	BCL2/FOXJ1/PRKCQ/ENPP3/SH3RF1/RC3H1/TRAF6/GLMN/MPL/MEF2C/CD24/HHEX/LGALS3/SDC4/ANXA1/JAK3/EBI3/LYN/TNFRSF21/PDE5A/CD74/CD276/CD55/HLA-DPA1/RAC2/RIPK2/AHR/HLA-G/CARD11/FADD/HLA-DPB1/PELI1/MNDA/TYROBP	34
BP	GO:0071902	positive regulation of protein serine/threonine kinase activity	46/1461	336/18670	0.000142584	0.0166706	0.0147715	KIT/FZD8/DUSP19/GHR/PROX1/MAPK10/VEGFA/CHRNA7/SAMD5/TDGF1/MAP2K6/EDN3/MAP3K4/PDGFD/FZD4/RAPGEF2/TRAF6/FLT1/CARTPT/ITGA1/NEK10/CD24/MAP3K6/CXCL17/TPD52L1/GDF15/MAPKAPK3/DUSP5/MST1R/PDE5A/CD74/ADORA1/NOD1/CCND3/FAM20A/AVPI1/RIPK2/TGFBR1/MAPKAPK2/PEA15/TGFA/IQGAP3/DUSP6/PTK2B/MDFIC/MUC20	46
BP	GO:0048732	gland development	56/1461	434/18670	0.000145088	0.0166706	0.0147715	TFCP2L1/BCL2/ATP2C2/PAX8/CYP7B1/PROX1/RAG1/WNT4/RARB/ID4/TG/VEGFA/AACS/TDGF1/AR/FOXE1/CCDC40/SOSTDC1/MAFB/LRP6/SFRP1/PAX6/FKBP4/QDPR/ATP7B/SOCS2/GLI3/HMGCS1/FGFR2/RGN/SMO/MET/FSTL3/ANXA1/ELF3/LSR/ALOX15B/EPHB3/WNT10A/STRA6/CLDN1/MSN/PAM/TNC/TGFBR1/ARF6/FADD/RARG/TGM2/MDK/HPN/IQGAP3/STAT5A/STAT6/ALDH1A3/IGSF3	56
BP	GO:0110053	regulation of actin filament organization	38/1461	261/18670	0.0001491	0.0166859	0.014785	LMOD1/MAGEL2/PRKCE/WNT4/IQGAP2/CORO2B/DSTN/BBS4/RHOBTB1/ARHGAP28/LIMCH1/SFRP1/SPTBN1/RDX/FHOD3/CDC42EP2/TACSTD2/SPTBN2/MET/SDC4/ICAM1/CDC42EP1/CTTN/CDC42EP5/SH3BP1/ARAP1/FLNA/TMSB10/S100A10/GSN/VASP/CDC42EP3/ARPC5L/TGFBR1/ARF6/ARPC1B/SYNPO/PTK2B	38
BP	GO:0071346	cellular response to interferon-gamma	29/1461	180/18670	0.000153745	0.0166859	0.014785	AQP4/MID1/TDGF1/CDC42EP2/NCAM1/IRF5/ICAM1/GBP2/CD58/HLA-B/HLA-DRA/CLDN1/GSN/HLA-DQB2/ZYX/HLA-A/HLA-DPA1/HLA-C/HLA-H/HLA-DRB1/CCL13/HLA-G/HLA-DPB1/HLA-DQB1/CIITA/B2M/STAT1/HLA-F/HLA-DQA1	29
BP	GO:0048871	multicellular organismal homeostasis	61/1461	485/18670	0.000153934	0.0166859	0.014785	TFF3/BMP8A/ESRRG/BCL2/ADIPOR2/PRKACB/ACACB/TP53INP2/VEGFA/PLCL1/AQP4/ADAMTS5/PRDM16/PPARGC1A/BBS4/WFS1/TNFRSF11B/FABP4/ELOVL1/CD36/FOXO1/MAP2K6/ABAT/SPATA7/DIO2/MDM1/TRAF6/CYP26B1/CARTPT/DBH/MKS1/GCNT2/TMEM64/NPR3/SMO/ALDH1A1/CTSH/IL4R/MET/LCN2/SFN/SCD/TMEM79/SCNN1A/CLDN1/CDH3/ADORA1/GRHL3/RAC2/ADCY8/ACP5/PPP1R13L/ADCY7/G0S2/B2M/MLXIPL/PTK2B/TCIRG1/STAT6/CLDN4/ARNTL	61
BP	GO:0002064	epithelial cell development	32/1461	207/18670	0.000159535	0.0169727	0.0150392	TFCP2L1/BFSP1/MARVELD2/PROX1/GSTM3/RARB/RILPL1/VEGFA/FOXJ1/COL23A1/AR/LRTOMT/MAGI2/HSD17B4/RILPL2/RAPGEF2/PAX6/RDX/SMO/MET/ST14/ICAM1/SFN/TMEM79/TNFRSF1A/FLNA/CCM2/CLDN1/MSN/CDSN/RARG/ARNTL	32
BP	GO:0001841	neural tube formation	20/1461	105/18670	0.000164195	0.0170103	0.0150724	PRKACB/TCTN1/LRP2/SALL4/BBS4/TRAF6/LRP6/SFRP1/GLMN/MKS1/CC2D2A/SPINT1/ST14/SDC4/DVL1/GRHL3/VASP/SOX4/RARG/PRICKLE1	20
BP	GO:0046651	lymphocyte proliferation	39/1461	272/18670	0.000170292	0.0170103	0.0150724	BCL2/WNT4/FOXJ1/PRKCQ/SH3RF1/RAG2/RC3H1/TRAF6/GLMN/MPL/MEF2C/CD24/LGALS3/SDC4/ANXA1/JAK3/EBI3/LYN/ELF4/TNFRSF21/PDE5A/CD74/CD276/MSN/CD55/HLA-DPA1/CCND3/RAC2/CD151/RIPK2/AHR/HLA-G/CARD11/FYN/FADD/HLA-DPB1/PELI1/MNDA/TYROBP	39
BP	GO:0061687	detoxification of inorganic compound	7/1461	17/18670	0.000170872	0.0170103	0.0150724	MT1F/MT1G/MT1H/MT1M/MT1E/MT1DP/MT1X	7
BP	GO:0030198	extracellular matrix organization	49/1461	368/18670	0.000174283	0.0170103	0.0150724	FMOD/SCUBE3/COL9A3/GFOD2/ADAMTS3/COL4A6/COL25A1/ADAMTS5/COL23A1/COL4A5/CSGALNACT1/TNFRSF11B/MMP15/KDR/LAMB4/ITGA1/GPM6B/SMOC2/ST7/SCUBE1/SPINT1/FN1/LAMB3/ICAM1/TIMP1/QSOX1/ANXA2/TMPRSS6/CYP1B1/ITGA3/ELF3/COL8A2/TNFRSF1A/ANXA2P2/KLK7/ITGB4/ICAM5/SPOCK2/DPP4/TNC/TGFBR1/ITGB8/ITGB2/ITGAM/NFKB2/HPN/LCP1/ADAMTS14/CTSS	49
BP	GO:0050670	regulation of lymphocyte proliferation	32/1461	208/18670	0.000174692	0.0170103	0.0150724	BCL2/FOXJ1/PRKCQ/SH3RF1/RC3H1/TRAF6/GLMN/MPL/MEF2C/CD24/LGALS3/SDC4/ANXA1/JAK3/EBI3/LYN/TNFRSF21/PDE5A/CD74/CD276/CD55/HLA-DPA1/RAC2/RIPK2/AHR/HLA-G/CARD11/FADD/HLA-DPB1/PELI1/MNDA/TYROBP	32
BP	GO:0001843	neural tube closure	18/1461	90/18670	0.000181241	0.0173539	0.0153769	PRKACB/LRP2/SALL4/BBS4/TRAF6/LRP6/SFRP1/GLMN/MKS1/CC2D2A/SPINT1/ST14/SDC4/DVL1/GRHL3/VASP/RARG/PRICKLE1	18
BP	GO:0043062	extracellular structure organization	49/1461	369/18670	0.000186085	0.0175256	0.015529	FMOD/SCUBE3/COL9A3/GFOD2/ADAMTS3/COL4A6/COL25A1/ADAMTS5/COL23A1/COL4A5/CSGALNACT1/TNFRSF11B/MMP15/KDR/LAMB4/ITGA1/GPM6B/SMOC2/ST7/SCUBE1/SPINT1/FN1/LAMB3/ICAM1/TIMP1/QSOX1/ANXA2/TMPRSS6/CYP1B1/ITGA3/ELF3/COL8A2/TNFRSF1A/ANXA2P2/KLK7/ITGB4/ICAM5/SPOCK2/DPP4/TNC/TGFBR1/ITGB8/ITGB2/ITGAM/NFKB2/HPN/LCP1/ADAMTS14/CTSS	49
BP	GO:0032944	regulation of mononuclear cell proliferation	32/1461	209/18670	0.000191125	0.0177099	0.0156924	BCL2/FOXJ1/PRKCQ/SH3RF1/RC3H1/TRAF6/GLMN/MPL/MEF2C/CD24/LGALS3/SDC4/ANXA1/JAK3/EBI3/LYN/TNFRSF21/PDE5A/CD74/CD276/CD55/HLA-DPA1/RAC2/RIPK2/AHR/HLA-G/CARD11/FADD/HLA-DPB1/PELI1/MNDA/TYROBP	32
BP	GO:0032943	mononuclear cell proliferation	39/1461	274/18670	0.000198729	0.0181221	0.0160577	BCL2/WNT4/FOXJ1/PRKCQ/SH3RF1/RAG2/RC3H1/TRAF6/GLMN/MPL/MEF2C/CD24/LGALS3/SDC4/ANXA1/JAK3/EBI3/LYN/ELF4/TNFRSF21/PDE5A/CD74/CD276/MSN/CD55/HLA-DPA1/CCND3/RAC2/CD151/RIPK2/AHR/HLA-G/CARD11/FYN/FADD/HLA-DPB1/PELI1/MNDA/TYROBP	39
BP	GO:0060606	tube closure	18/1461	91/18670	0.000209661	0.0188203	0.0166763	PRKACB/LRP2/SALL4/BBS4/TRAF6/LRP6/SFRP1/GLMN/MKS1/CC2D2A/SPINT1/ST14/SDC4/DVL1/GRHL3/VASP/RARG/PRICKLE1	18
BP	GO:0042476	odontogenesis	23/1461	132/18670	0.000223187	0.0197263	0.017479	ADAMTS5/WDR72/TNFRSF11B/FOXO1/ZNF22/ODAM/SOSTDC1/AXIN2/TRAF6/LRP6/GLI3/ID3/FGFR2/SMO/FAM20C/RUNX2/PERP/WNT10A/ITGB4/PAM/FAM20A/TNC/TCIRG1	23
BP	GO:0001838	embryonic epithelial tube formation	22/1461	124/18670	0.000232244	0.0198041	0.017548	PRKACB/PAX8/WNT4/TCTN1/LRP2/SALL4/BBS4/TRAF6/LRP6/SFRP1/GLMN/MKS1/CC2D2A/SPINT1/ST14/SDC4/DVL1/GRHL3/VASP/SOX4/RARG/PRICKLE1	22
BP	GO:0061436	establishment of skin barrier	8/1461	23/18670	0.000232694	0.0198041	0.017548	ELOVL1/CYP26B1/MET/SFN/TMEM79/CLDN1/GRHL3/CLDN4	8
BP	GO:1902903	regulation of supramolecular fiber organization	47/1461	353/18670	0.000234409	0.0198041	0.017548	LMOD1/MAGEL2/PRKCE/PROX1/WNT4/IQGAP2/CORO2B/CHRNA7/MID1/DSTN/BBS4/RHOBTB1/ARHGAP28/LIMCH1/SFRP1/FKBP4/SPTBN1/RDX/FHOD3/CDC42EP2/MEF2C/TACSTD2/SPTBN2/MET/SDC4/ICAM1/CDC42EP1/CTTN/CDC42EP5/SH3BP1/ARAP1/FLNA/TMSB10/S100A10/MAP2/GSN/VASP/CDC42EP3/ARPC5L/TGFBR1/ARF6/MAP1S/ARPC1B/SYNPO/CLIP3/LDLR/PTK2B	47
BP	GO:0016331	morphogenesis of embryonic epithelium	25/1461	150/18670	0.00024965	0.020786	0.0184181	PRKACB/PAX8/WNT4/TCTN1/LRP2/SALL4/BBS4/AR/TRAF6/LRP6/SFRP1/GLMN/MKS1/CC2D2A/FGFR2/SPINT1/ST14/SDC4/DVL1/GRHL3/VASP/SOX4/RARG/PRICKLE1/ALDH1A3	25
BP	GO:0022604	regulation of cell morphogenesis	60/1461	484/18670	0.000256511	0.0210522	0.018654	SEMA3D/KIT/CALR/WASF3/STK25/VEGFA/TRPC6/MAP6/GORASP1/LRRC4C/SDC2/FZD4/RAPGEF2/KDR/XK/BHLHB9/RND2/MPL/CUX1/RDX/CDC42EP2/MYO10/UST/FN1/TACSTD2/TTL/RCC2/ICAM1/WTIP/CDC42EP1/TNFRSF12A/CTTN/CDC42EP5/ANXA1/PALM/ARAP1/NGEF/FLNA/S100A10/DVL1/EPHB3/SRCIN1/MSN/MAP2/CDC42EP3/CCL13/SYT1/FYN/MYH14/FMNL1/ITGB2/MDK/HPN/RHOG/YWHAH/RND3/CORO1C/PTK2B/RTN4R/PLXNA3	60
BP	GO:0001822	kidney development	39/1461	278/18670	0.000268726	0.021623	0.0191597	BCL2/PAX8/PGF/PROX1/WNT4/RARB/IFT88/VEGFA/FOXJ1/WFS1/AGTR1/HSPB11/MAGI2/PDGFD/SFRP1/GZF1/CYP26B1/GLI3/MEF2C/CD24/ID3/TMED10/FGFR2/RGN/SMO/CTSH/TACSTD2/FSTL3/SDC4/ITGA3/STRA6/KANK2/SOX4/TGFBR1/BASP1/FADD/LZTS2/CITED1/STAT1	39
BP	GO:0043312	neutrophil degranulation	60/1461	485/18670	0.000270993	0.021623	0.0191597	MLEC/METTL7A/IQGAP2/MAGT1/DNAJC3/LRRC7/DDOST/CD36/AGL/DNAJC5/FAF2/ALDH3B1/MVP/CTSH/ABR/TMC6/SERPINA1/LGALS3/S100A11/CHI3L1/LCN2/CD58/QSOX1/ANXA2/NPC2/STBD1/ALOX5/CTSD/CTSC/PLAUR/CTSA/C3/GSN/CD55/FTH1/HLA-H/SLPI/LRG1/HPSE/CCT8/OSCAR/FCGR2A/CLEC5A/SLC15A4/VAT1/SNAP25/ITGB2/ITGAM/B2M/OLR1/RHOG/PLAU/MNDA/TYROBP/CSTB/TCIRG1/CEACAM6/RAP2B/CTSS/CD59	60
BP	GO:0002495	antigen processing and presentation of peptide antigen via MHC class II	19/1461	101/18670	0.000279993	0.0220351	0.0195248	CANX/DYNC1I1/KIF5A/TRAF6/LGMN/SPTBN2/CTSD/CD74/HLA-DRA/HLA-DQB2/HLA-DPA1/HLA-DRB1/HLA-DMA/HLA-DPB1/HLA-DOA/HLA-DQB1/TREM2/HLA-DQA1/CTSS	19
BP	GO:0007162	negative regulation of cell adhesion	40/1461	289/18670	0.000299682	0.0232658	0.0206154	PRKG1/CORO2B/VEGFA/FOXJ1/ABAT/RC3H1/FZD4/GLMN/ZC3H8/GCNT2/GLI3/RDX/ADAM22/MIA3/RUNX1/IL4R/LGALS3/TACSTD2/MAD2L2/SDC4/RCC2/CYP1B1/ANXA1/JAK3/TNFRSF21/ERBB3/MUC1/PDE5A/CD74/IL1RN/CDSN/LGALS1/TNC/MUC21/HLA-G/MDK/AKNA/PELI1/CORO1C/PLXNA3	40
BP	GO:0002283	neutrophil activation involved in immune response	60/1461	488/18670	0.000318982	0.0239732	0.0212421	MLEC/METTL7A/IQGAP2/MAGT1/DNAJC3/LRRC7/DDOST/CD36/AGL/DNAJC5/FAF2/ALDH3B1/MVP/CTSH/ABR/TMC6/SERPINA1/LGALS3/S100A11/CHI3L1/LCN2/CD58/QSOX1/ANXA2/NPC2/STBD1/ALOX5/CTSD/CTSC/PLAUR/CTSA/C3/GSN/CD55/FTH1/HLA-H/SLPI/LRG1/HPSE/CCT8/OSCAR/FCGR2A/CLEC5A/SLC15A4/VAT1/SNAP25/ITGB2/ITGAM/B2M/OLR1/RHOG/PLAU/MNDA/TYROBP/CSTB/TCIRG1/CEACAM6/RAP2B/CTSS/CD59	60
BP	GO:0002504	antigen processing and presentation of peptide or polysaccharide antigen via MHC class II	19/1461	102/18670	0.000319276	0.0239732	0.0212421	CANX/DYNC1I1/KIF5A/TRAF6/LGMN/SPTBN2/CTSD/CD74/HLA-DRA/HLA-DQB2/HLA-DPA1/HLA-DRB1/HLA-DMA/HLA-DPB1/HLA-DOA/HLA-DQB1/TREM2/HLA-DQA1/CTSS	19
BP	GO:0006882	cellular zinc ion homeostasis	10/1461	36/18670	0.000321312	0.0239732	0.0212421	MT1F/MT1G/MT1H/MT1M/MT1E/SLC39A14/SLC39A7/MT1DP/ATP7B/MT1X	10
BP	GO:0071248	cellular response to metal ion	29/1461	188/18670	0.000328726	0.0242119	0.0214537	MT1F/MT1G/CALR/MT1H/HSPA5/MT1M/SYT9/ANK3/MT1E/PPARGC1A/FABP4/MT1DP/ZNF658/DLG2/MAP1LC3A/KCNK3/LGMN/MT1X/MEF2C/SYT12/FSTL3/RYR1/CLDN1/GSN/ALOX5AP/ADCY8/SYT1/ADCY7/B2M	29
BP	GO:0045063	T-helper 1 cell differentiation	7/1461	19/18670	0.000385113	0.028006	0.0248156	IL4R/RELB/ANXA1/JAK3/RIPK2/STAT6/TMEM98	7
BP	GO:2001236	regulation of extrinsic apoptotic signaling pathway	25/1461	155/18670	0.000417393	0.029974	0.0265594	BCL2/PDIA3/WWOX/SH3RF1/AR/SFRP1/RFFL/DBH/ZMYND11/BID/LGALS3/ICAM1/TNFRSF12A/CTTN/BCL2L1/TMC8/SIAH2/TGFBR1/FYN/FADD/LMNA/G0S2/PEA15/PMAIP1/CSF2	25
BP	GO:0014020	primary neural tube formation	18/1461	97/18670	0.000476274	0.0337802	0.0299319	PRKACB/LRP2/SALL4/BBS4/TRAF6/LRP6/SFRP1/GLMN/MKS1/CC2D2A/SPINT1/ST14/SDC4/DVL1/GRHL3/VASP/RARG/PRICKLE1	18
BP	GO:0030104	water homeostasis	15/1461	74/18670	0.000524696	0.0359614	0.0318647	PRKACB/AQP4/WFS1/ELOVL1/SCTR/CYP26B1/MET/SFN/TMEM79/SCNN1A/CLDN1/GRHL3/ADCY8/ADCY7/CLDN4	15
BP	GO:0031340	positive regulation of vesicle fusion	5/1461	10/18670	0.000525807	0.0359614	0.0318647	SYT9/ANXA2/ANXA1/ANXA2P2/SYT1	5
BP	GO:0051014	actin filament severing	5/1461	10/18670	0.000525807	0.0359614	0.0318647	DSTN/FLII/GSN/SRGAP2/FMNL1	5
BP	GO:0042119	neutrophil activation	60/1461	498/18670	0.000539377	0.0361152	0.0320009	MLEC/METTL7A/IQGAP2/MAGT1/DNAJC3/LRRC7/DDOST/CD36/AGL/DNAJC5/FAF2/ALDH3B1/MVP/CTSH/ABR/TMC6/SERPINA1/LGALS3/S100A11/CHI3L1/LCN2/CD58/QSOX1/ANXA2/NPC2/STBD1/ALOX5/CTSD/CTSC/PLAUR/CTSA/C3/GSN/CD55/FTH1/HLA-H/SLPI/LRG1/HPSE/CCT8/OSCAR/FCGR2A/CLEC5A/SLC15A4/VAT1/SNAP25/ITGB2/ITGAM/B2M/OLR1/RHOG/PLAU/MNDA/TYROBP/CSTB/TCIRG1/CEACAM6/RAP2B/CTSS/CD59	60
BP	GO:0019886	antigen processing and presentation of exogenous peptide antigen via MHC class II	18/1461	98/18670	0.000541524	0.0361152	0.0320009	CANX/DYNC1I1/KIF5A/TRAF6/LGMN/SPTBN2/CTSD/CD74/HLA-DRA/HLA-DQB2/HLA-DPA1/HLA-DRB1/HLA-DMA/HLA-DPB1/HLA-DOA/HLA-DQB1/HLA-DQA1/CTSS	18
BP	GO:0042475	odontogenesis of dentin-containing tooth	17/1461	90/18670	0.000546914	0.0361152	0.0320009	WDR72/TNFRSF11B/FOXO1/ODAM/SOSTDC1/TRAF6/LRP6/GLI3/SMO/FAM20C/RUNX2/PERP/WNT10A/ITGB4/FAM20A/TNC/TCIRG1	17
BP	GO:0002446	neutrophil mediated immunity	60/1461	499/18670	0.00056761	0.0370559	0.0328345	MLEC/METTL7A/IQGAP2/MAGT1/DNAJC3/LRRC7/DDOST/CD36/AGL/DNAJC5/FAF2/ALDH3B1/MVP/CTSH/ABR/TMC6/SERPINA1/LGALS3/S100A11/CHI3L1/LCN2/CD58/QSOX1/ANXA2/NPC2/STBD1/ALOX5/CTSD/CTSC/PLAUR/CTSA/C3/GSN/CD55/FTH1/HLA-H/SLPI/LRG1/HPSE/CCT8/OSCAR/FCGR2A/CLEC5A/SLC15A4/VAT1/SNAP25/ITGB2/ITGAM/B2M/OLR1/RHOG/PLAU/MNDA/TYROBP/CSTB/TCIRG1/CEACAM6/RAP2B/CTSS/CD59	60
BP	GO:0051056	regulation of small GTPase mediated signal transduction	44/1461	338/18670	0.000592084	0.0374655	0.0331974	CDON/ARHGAP24/DGKI/STARD13/ARHGEF9/GARNL3/CGNL1/CYTH3/KCTD10/OPHN1/RALGPS1/PLEKHG4B/RHOBTB1/PREX2/ARHGAP22/FARP2/ARHGAP28/ARHGEF4/ARHGEF33/FAM13A/MAPRE2/FBXO8/RAP1GAP/SYDE2/RDX/ABR/MET/ITGA3/SH3BP1/ARAP1/NGEF/LYN/ARHGAP23/AMOT/RASGRF1/DEPDC1B/KANK2/RAC2/ARHGAP10/ARF6/SRGAP2/RASGEF1A/RHOG/RTN4R	44
BP	GO:0050808	synapse organization	51/1461	408/18670	0.000594946	0.0374655	0.0331974	SHANK2/FLRT1/LINGO2/WASF3/CNTN5/CACNB4/PCLO/GABRB3/OPHN1/ANK3/CACNA2D2/CHRNA7/SLITRK5/COL4A5/GPM6A/NFIA/DLG2/ARHGAP22/MAGI2/LRRC4C/LRRTM2/ZC4H2/LGMN/BHLHB9/UNC13C/MEF2C/SPTBN2/CTTN/GABRB2/ITGA3/PALM/NGEF/DVL1/C3/EPHB3/SRCIN1/SPOCK2/IL1RAP/TNC/ARF6/FYN/SYN1/CAST/ITGAM/GAP43/TREM2/SYNPO/ACTN1/PTPRF/LRFN4/IGSF9	51
BP	GO:0001916	positive regulation of T cell mediated cytotoxicity	8/1461	26/18670	0.00059997	0.0374655	0.0331974	HLA-B/HLA-A/HLA-C/HLA-H/HLA-G/FADD/B2M/HLA-F	8
BP	GO:0033561	regulation of water loss via skin	8/1461	26/18670	0.00059997	0.0374655	0.0331974	ELOVL1/CYP26B1/MET/SFN/TMEM79/CLDN1/GRHL3/CLDN4	8
BP	GO:0000187	activation of MAPK activity	28/1461	186/18670	0.000615331	0.0380116	0.0336813	KIT/GHR/MAPK10/CHRNA7/TDGF1/MAP2K6/MAP3K4/TRAF6/CARTPT/ITGA1/MAP3K6/CXCL17/GDF15/MAPKAPK3/DUSP5/CD74/ADORA1/NOD1/AVPI1/RIPK2/TGFBR1/MAPKAPK2/PEA15/TGFA/IQGAP3/DUSP6/MDFIC/MUC20	28
BP	GO:0006066	alcohol metabolic process	47/1461	370/18670	0.000675699	0.0408788	0.0362219	GPAM/MIOX/PLCD4/CYP7B1/ACACB/WNT4/IP6K3/PLCH1/CYP46A1/PLCL1/SULT1A2/INPP5A/RDH11/CYP27B1/FDX1/HMGCR/NUS1/INPPL1/VLDLR/IMPA2/TRERF1/CHKA/QDPR/DBH/SULT1C4/CETP/HMGCS1/ALDH1A1/PLCD3/ALDH3B1/CYP1B1/NPC2/SCD/APOL2/APOL1/SPHK1/P2RY6/ITPKC/HSD3B7/RDH5/NPC1/SULT2B1/DHRS3/LDLR/PTK2B/PLD4/ALDH1A3	47
BP	GO:0050891	multicellular organismal water homeostasis	14/1461	68/18670	0.000675977	0.0408788	0.0362219	PRKACB/AQP4/WFS1/ELOVL1/CYP26B1/MET/SFN/TMEM79/SCNN1A/CLDN1/GRHL3/ADCY8/ADCY7/CLDN4	14
BP	GO:0010810	regulation of cell-substrate adhesion	31/1461	215/18670	0.000686999	0.0411126	0.0364291	BCL2/CALR/PRKCE/WNT4/CORO2B/VEGFA/CD36/LIMCH1/FZD4/SFRP1/KDR/GCNT2/GPM6B/SMOC2/FN1/TACSTD2/SDC4/RCC2/ITGA3/FLNA/S100A10/SPOCK2/LGALS1/EMP2/RAC2/MDK/PLAU/CORO1C/PTK2B/CEACAM6/EMILIN2	31
BP	GO:0006790	sulfur compound metabolic process	47/1461	372/18670	0.000759569	0.0449869	0.0398619	CTH/FMOD/GHR/PAX8/GSTM3/ACACB/ACSF2/SULT1A2/SLC35D2/TPST1/CHST14/CSGALNACT1/ELOVL1/AHCYL2/ACSM5/HSD17B4/ISCA1/GGTLC1/MCCC2/SLC35B3/SUOX/MAT2A/SULT1C4/HMGCS1/GNMT/AASS/UST/PAPSS2/ETHE1/GGCT/B3GNT3/ACOT7/SCD/PDK3/SPOCK2/ACOT9/MICAL2/GLRX3/SULT2B1/PC/IDS/PAPSS1/GPX4/HPGDS/PPT1/STAT5A/ELOVL7	47
BP	GO:0071280	cellular response to copper ion	8/1461	27/18670	0.000794627	0.0458751	0.040649	MT1F/MT1G/MT1H/MT1M/MT1E/MT1DP/MAP1LC3A/MT1X	8
BP	GO:0022408	negative regulation of cell-cell adhesion	27/1461	180/18670	0.000806277	0.0458751	0.040649	PRKG1/VEGFA/FOXJ1/ABAT/RC3H1/GLMN/ZC3H8/GLI3/RDX/MIA3/RUNX1/IL4R/LGALS3/MAD2L2/SDC4/ANXA1/JAK3/TNFRSF21/PDE5A/CD74/IL1RN/CDSN/MUC21/HLA-G/MDK/AKNA/PELI1	27
BP	GO:0030832	regulation of actin filament length	27/1461	180/18670	0.000806277	0.0458751	0.040649	LMOD1/MAGEL2/PRKCE/IQGAP2/NEB/DSTN/BBS4/RHOBTB1/ARHGAP28/SPTBN1/RDX/FHOD3/CDC42EP2/SPTBN2/ICAM1/CDC42EP1/CTTN/CDC42EP5/SH3BP1/TMSB10/GSN/VASP/CDC42EP3/ARPC5L/ARF6/ARPC1B/PTK2B	27
BP	GO:0030111	regulation of Wnt signaling pathway	46/1461	363/18670	0.000806507	0.0458751	0.040649	MLLT3/TCF7L1/CXXC4/WWOX/TLE6/TLE1/TMEM170B/FOXO1/LATS2/SOSTDC1/NLK/AXIN2/LRP6/SFRP1/MKS1/GLI3/CSNK1G1/TMEM64/HHEX/FGFR2/TNN/RUNX1/MAD2L2/PSMB8/PTPRU/TAX1BP3/ITGA3/RSPO4/DVL1/PLEKHA4/CDH3/DEPDC1B/SCEL/IGFBP6/SOX4/SIAH2/AXIN1/NXN/LZTS2/PRICKLE1/MDK/CITED1/PSMB9/RNF220/MDFIC/ARNTL	46
CC	GO:0042611	MHC protein complex	17/1515	25/19717	6.22158e-14	4.02537e-11	3.23522e-11	HLA-B/CD74/HLA-DRA/HLA-DQB2/HLA-A/HLA-DPA1/HLA-C/HLA-H/HLA-DRB1/HLA-G/HLA-DMA/HLA-DPB1/HLA-DOA/HLA-DQB1/B2M/HLA-F/HLA-DQA1	17
CC	GO:0071556	integral component of lumenal side of endoplasmic reticulum membrane	16/1515	29/19717	3.54809e-11	7.65205e-09	6.15003e-09	CALR/CANX/HLA-B/CD74/HLA-DRA/HLA-DQB2/HLA-A/HLA-DPA1/HLA-C/HLA-H/HLA-DRB1/HLA-G/HLA-DPB1/HLA-DQB1/HLA-F/HLA-DQA1	16
CC	GO:0098553	lumenal side of endoplasmic reticulum membrane	16/1515	29/19717	3.54809e-11	7.65205e-09	6.15003e-09	CALR/CANX/HLA-B/CD74/HLA-DRA/HLA-DQB2/HLA-A/HLA-DPA1/HLA-C/HLA-H/HLA-DRB1/HLA-G/HLA-DPB1/HLA-DQB1/HLA-F/HLA-DQA1	16
CC	GO:0098576	lumenal side of membrane	17/1515	34/19717	6.87563e-11	1.11213e-08	8.93832e-09	CALR/CANX/HLA-B/CTSA/CD74/HLA-DRA/HLA-DQB2/HLA-A/HLA-DPA1/HLA-C/HLA-H/HLA-DRB1/HLA-G/HLA-DPB1/HLA-DQB1/HLA-F/HLA-DQA1	17
CC	GO:0005925	focal adhesion	70/1515	405/19717	1.05648e-10	1.36709e-08	1.09874e-08	ARHGAP24/SORBS2/HSP90B1/CALR/FLRT1/FHL1/HYOU1/FBLN7/HSPA5/CORO2B/PDIA3/NEXN/LAYN/TNS1/ARHGAP22/CSRP2/NUMB/ANXA6/TLN2/FLT1/ITGA1/MAPRE2/LMLN/RDX/FLII/SDC4/ICAM1/GRB7/CDC42EP1/CTTN/ITGA3/ANXA1/FLNA/HMGA1/PLAUR/ITGB4/MSN/GSN/ZYX/DPP4/VASP/RPS4X/RAC2/TNC/ARPC5L/CD151/FHL3/CNN3/ARF6/ITGB8/MRC2/TGM2/ARPC1B/ITGB2/PABPC1/RPS2/B2M/RHOG/ACTN1/PLAU/RND3/LCP1/CORO1C/PTK2B/PLEC/LASP1/PDLIM7/REXO2/DST/CD59	70
CC	GO:0030055	cell-substrate junction	70/1515	412/19717	2.31015e-10	2.49111e-08	2.00213e-08	ARHGAP24/SORBS2/HSP90B1/CALR/FLRT1/FHL1/HYOU1/FBLN7/HSPA5/CORO2B/PDIA3/NEXN/LAYN/TNS1/ARHGAP22/CSRP2/NUMB/ANXA6/TLN2/FLT1/ITGA1/MAPRE2/LMLN/RDX/FLII/SDC4/ICAM1/GRB7/CDC42EP1/CTTN/ITGA3/ANXA1/FLNA/HMGA1/PLAUR/ITGB4/MSN/GSN/ZYX/DPP4/VASP/RPS4X/RAC2/TNC/ARPC5L/CD151/FHL3/CNN3/ARF6/ITGB8/MRC2/TGM2/ARPC1B/ITGB2/PABPC1/RPS2/B2M/RHOG/ACTN1/PLAU/RND3/LCP1/CORO1C/PTK2B/PLEC/LASP1/PDLIM7/REXO2/DST/CD59	70
CC	GO:0030176	integral component of endoplasmic reticulum membrane	35/1515	150/19717	2.12035e-09	1.95981e-07	1.57512e-07	CALR/HSPA5/PDIA3/EXT1/CANX/TMCO1/WFS1/ELOVL1/SLC35B1/TEX261/TAPT1/SEC62/SLC35B3/SCD/HLA-B/CD74/HLA-DRA/HLA-DQB2/HLA-A/HLA-DPA1/HLA-C/HLA-H/HLA-DRB1/HLA-G/TAP1/HLA-DPB1/RNF183/ANKLE2/HLA-DQB1/B2M/EDEM1/HLA-F/HLA-DQA1/ESYT1/ELOVL7	35
CC	GO:0031227	intrinsic component of endoplasmic reticulum membrane	36/1515	158/19717	2.49652e-09	2.01906e-07	1.62274e-07	CALR/HSPA5/PDIA3/EXT1/CANX/TMCO1/WFS1/ELOVL1/SLC35B1/TEX261/TAPT1/SEC62/SLC35B3/SCD/HLA-B/CD74/HLA-DRA/HLA-DQB2/HLA-A/HLA-DPA1/HLA-C/HLA-H/GRAMD1A/HLA-DRB1/HLA-G/TAP1/HLA-DPB1/RNF183/ANKLE2/HLA-DQB1/B2M/EDEM1/HLA-F/HLA-DQA1/ESYT1/ELOVL7	36
CC	GO:0042613	MHC class II protein complex	10/1515	16/19717	3.63158e-08	2.6107e-06	2.09825e-06	CD74/HLA-DRA/HLA-DQB2/HLA-DPA1/HLA-DRB1/HLA-DMA/HLA-DPB1/HLA-DOA/HLA-DQB1/HLA-DQA1	10
CC	GO:0030134	COPII-coated ER to Golgi transport vesicle	24/1515	93/19717	9.20169e-08	5.70178e-06	4.58257e-06	LMAN2L/TEX261/F8/TMED4/TMED10/SERPINA1/HLA-B/CTSC/CD74/HLA-DRA/HLA-DQB2/HLA-A/HLA-DPA1/HLA-C/HLA-H/HLA-DRB1/HLA-G/HLA-DPB1/HLA-DQB1/TGFA/B2M/HLA-F/HLA-DQA1/CD59	24
CC	GO:0019897	extrinsic component of plasma membrane	34/1515	165/19717	9.6939e-08	5.70178e-06	4.58257e-06	GNA14/AAK1/KCNAB1/DGKI/SYTL3/GNAI1/CYTH3/TDGF1/RGS8/NUMB/OLFM2/CDHR3/GNAL/SCUBE1/GNG7/S100A6/ST14/STAC/ANXA2/ANXA1/LYN/S100A10/PRSS22/PLEKHA4/CDH3/MFGE8/SYTL1/GRAMD1A/FYN/SNAP25/GNA15/CDH11/PTK2B/ESYT1	34
CC	GO:0030658	transport vesicle membrane	38/1515	208/19717	4.66329e-07	2.51429e-05	2.02076e-05	ITPR1/CA4/SYT9/MAP6/WFS1/RASSF9/SYP/DBH/RAB1A/DNAJC5/UNC13C/TMED10/SYT12/HLA-B/CD74/BCL2L1/HLA-DRA/PAM/HLA-DQB2/HLA-A/HLA-DPA1/SYNGR3/HLA-C/TMEM184A/HLA-H/SYNGR2/HLA-DRB1/SYT1/HLA-G/SYN1/HLA-DPB1/HLA-DQB1/TGFA/B2M/HLA-F/TMEM163/HLA-DQA1/CD59	38
CC	GO:0030139	endocytic vesicle	49/1515	303/19717	5.32952e-07	2.56864e-05	2.06444e-05	HSP90B1/CALR/HYOU1/WNT4/PDIA3/LRP2/CD36/ATP6V0E2/FZD4/RAPGEF2/CDC42EP2/SMO/FCHO1/HLA-B/SFTPB/SPHK1/CD74/HLA-DRA/GSN/AMOT/HLA-DQB2/ZYX/HLA-A/HLA-DPA1/DPP4/HLA-C/RAC2/HLA-H/RAB32/HLA-DRB1/ARF6/HLA-G/SRGAP2/TAP1/FMNL1/HLA-DPB1/HLA-DQB1/ANXA11/MARCO/CACNG4/B2M/GNLY/LDLR/PLD4/GPR161/HLA-F/TCIRG1/HLA-DQA1/NCF2	49
CC	GO:0012507	ER to Golgi transport vesicle membrane	18/1515	62/19717	5.55811e-07	2.56864e-05	2.06444e-05	TMED10/HLA-B/CD74/HLA-DRA/HLA-DQB2/HLA-A/HLA-DPA1/HLA-C/HLA-H/HLA-DRB1/HLA-G/HLA-DPB1/HLA-DQB1/TGFA/B2M/HLA-F/HLA-DQA1/CD59	18
CC	GO:0042470	melanosome	24/1515	106/19717	1.24111e-06	5.01873e-05	4.0336e-05	HSP90B1/HSPA5/PDIA4/PDIA6/PDIA3/CANX/ATP1A1/OCA2/ANXA6/RAB1A/DNAJC5/TMED10/MYRIP/ANXA2/CTSD/ANXA2P2/SLC1A5/ATP1B3/SYTL1/RAB32/ATP6V1B2/SLC3A2/STX3/ANXA11	24
CC	GO:0048770	pigment granule	24/1515	106/19717	1.24111e-06	5.01873e-05	4.0336e-05	HSP90B1/HSPA5/PDIA4/PDIA6/PDIA3/CANX/ATP1A1/OCA2/ANXA6/RAB1A/DNAJC5/TMED10/MYRIP/ANXA2/CTSD/ANXA2P2/SLC1A5/ATP1B3/SYTL1/RAB32/ATP6V1B2/SLC3A2/STX3/ANXA11	24
CC	GO:0016323	basolateral plasma membrane	37/1515	217/19717	3.63384e-06	0.0001383	0.000111153	SLC4A4/SLC26A7/CDH16/MARVELD2/SLC7A6/ANK2/AQP4/ANK3/LRRC7/OSCP1/DLG2/ATP1A1/KCNQ1/NUMB/ATP7B/TACSTD2/MET/ST14/ANXA2/ITGA3/ANXA1/PALM/ERBB3/P2RY6/CLDN1/MSN/ADORA1/NOD1/CLDN7/MYO1D/ADCY8/SHROOM4/TGFA/LDLR/CLDN4/MUC20/DST	37
CC	GO:0045121	membrane raft	48/1515	315/19717	3.88004e-06	0.000139466	0.00011209	IRS1/GNAI1/ANK2/CHRNA7/KCNE3/TDGF1/CD36/HK1/ATP1A1/KCNQ1/LRP6/KDR/ITGA1/GPM6B/CD24/SMO/SDC4/ICAM1/PI4K2A/ANXA2/CTSD/LYN/TNFRSF1A/S100A10/ATP1B3/CD55/EHD2/DPP4/MYO1D/EMP2/NPC1/ADCY8/TGFBR1/HPSE/CARD11/FYN/FADD/ITGB2/ITGAM/OLR1/PPT1/CLIP3/CORO1C/PTK2B/RTN4R/SELPLG/RAP2B/STAT6	48
CC	GO:0098857	membrane microdomain	48/1515	316/19717	4.24126e-06	0.000144426	0.000116077	IRS1/GNAI1/ANK2/CHRNA7/KCNE3/TDGF1/CD36/HK1/ATP1A1/KCNQ1/LRP6/KDR/ITGA1/GPM6B/CD24/SMO/SDC4/ICAM1/PI4K2A/ANXA2/CTSD/LYN/TNFRSF1A/S100A10/ATP1B3/CD55/EHD2/DPP4/MYO1D/EMP2/NPC1/ADCY8/TGFBR1/HPSE/CARD11/FYN/FADD/ITGB2/ITGAM/OLR1/PPT1/CLIP3/CORO1C/PTK2B/RTN4R/SELPLG/RAP2B/STAT6	48
CC	GO:0030018	Z disc	26/1515	132/19717	7.20179e-06	0.000232978	0.000187246	SORBS2/KY/NEB/NEXN/ANK2/ANK3/RYR2/CSRP2/FKBP1A/PDLIM3/HDAC4/FHOD3/PDLIM4/RYR1/FLNA/KRT19/GLRX3/FHL3/BAG3/AHNAK2/SYNPO/ACTN1/S100A1/FBXO32/PDLIM7/DST	26
CC	GO:0030016	myofibril	37/1515	224/19717	7.72936e-06	0.000238138	0.000191394	SORBS2/LMOD1/SYNE1/KY/NEB/NEXN/SYNM/ANK2/ANK3/MYH3/RYR2/CSRP2/FKBP1A/PDLIM3/SPTBN1/HDAC4/FHOD3/TIMP4/MYH15/PDLIM4/SDC4/RYR1/FLNA/KRT19/GLRX3/FHL3/BAG3/ENO1/AHNAK2/SYNPO/ACTN1/S100A1/CORO1C/FBXO32/PLEC/PDLIM7/DST	37
CC	GO:0030133	transport vesicle	55/1515	392/19717	1.00091e-05	0.000289533	0.0002327	ITPR1/DGKI/YIPF1/SYTL3/LGI3/CA4/SYT9/MAP6/CNST/WFS1/COPZ1/RASSF9/HAP1/SYP/COPZ2/DBH/TMEM168/RAB1A/DNAJC5/UNC13C/SLC2A8/TMED10/MYRIP/SYT12/HLA-B/SYTL5/CD74/BCL2L1/HLA-DRA/PAM/CD55/HLA-DQB2/HLA-A/HLA-DPA1/SYNGR3/HLA-C/SYTL1/TMEM184A/HLA-H/SYNGR2/HLA-DRB1/SYT1/HLA-G/SYN1/HLA-DPB1/STX3/SNAP25/HLA-DQB1/TGFA/B2M/PPT1/HLA-F/TMEM163/HLA-DQA1/CD59	55
CC	GO:0030666	endocytic vesicle membrane	30/1515	167/19717	1.02925e-05	0.000289533	0.0002327	CALR/WNT4/CD36/ATP6V0E2/FZD4/SMO/FCHO1/HLA-B/CD74/HLA-DRA/HLA-DQB2/HLA-A/HLA-DPA1/HLA-C/RAC2/HLA-H/RAB32/HLA-DRB1/HLA-G/TAP1/HLA-DPB1/HLA-DQB1/MARCO/CACNG4/B2M/LDLR/GPR161/HLA-F/TCIRG1/HLA-DQA1	30
CC	GO:0005788	endoplasmic reticulum lumen	46/1515	309/19717	1.14076e-05	0.000306073	0.000245994	HSP90B1/CALR/HYOU1/PDIA5/COL9A3/WNT4/HSPA5/PDIA4/PDIA6/PDIA3/COL4A6/COL25A1/CANX/ADAMTS5/DNAJC3/COL23A1/COL4A5/WFS1/DNAJB11/ARSK/MANF/SDF2L1/SDC2/F8/PDGFD/MIA3/FN1/SERPINA1/FAM20C/FSTL3/TIMP1/QSOX1/EBI3/COL8A2/CTSC/PLAUR/TMEM43/APOL1/C3/MFGE8/LGALS1/RDH5/TNC/PRSS23/B2M/ARSJ	46
CC	GO:0098589	membrane region	48/1515	328/19717	1.18266e-05	0.000306073	0.000245994	IRS1/GNAI1/ANK2/CHRNA7/KCNE3/TDGF1/CD36/HK1/ATP1A1/KCNQ1/LRP6/KDR/ITGA1/GPM6B/CD24/SMO/SDC4/ICAM1/PI4K2A/ANXA2/CTSD/LYN/TNFRSF1A/S100A10/ATP1B3/CD55/EHD2/DPP4/MYO1D/EMP2/NPC1/ADCY8/TGFBR1/HPSE/CARD11/FYN/FADD/ITGB2/ITGAM/OLR1/PPT1/CLIP3/CORO1C/PTK2B/RTN4R/SELPLG/RAP2B/STAT6	48
CC	GO:0062023	collagen-containing extracellular matrix	56/1515	406/19717	1.38445e-05	0.000344516	0.000276891	CDON/HSP90B1/CALR/FMOD/COL9A3/TECTA/ADAMTS3/MATN2/COL4A6/COL25A1/CRELD1/GDF10/ADAMTS5/COL23A1/COL4A5/SOD3/FREM2/SDC2/SFRP1/ANXA6/LAMB4/SMOC2/NCAM1/FGFR2/CTSH/FN1/SERPINA1/LGALS3/S100A6/LAD1/LAMB3/ICAM1/GDF15/TIMP1/ANXA2/ANXA1/CTSD/SDC3/COL8A2/CTSC/S100A10/ANXA2P2/MFGE8/LGALS1/TNC/CD151/SLPI/S100A4/TGM2/ANXA11/MDK/ENTPD2/CSTB/EMILIN2/CTSS/DST	56
CC	GO:1902495	transmembrane transporter complex	47/1515	324/19717	1.82977e-05	0.000424592	0.000341249	SHANK2/GRIN2C/KCNK2/DPP6/KCNAB1/GRIK4/TTYH2/CACNB4/CHRFAM7A/GABRB3/OLFM3/TRPC6/CLCNKB/CACNA2D2/CLCNKA/CHRNA7/LRRC7/KCNE3/ABCC8/RYR2/DLG2/KCNIP3/ABCB6/ATP1A1/KCNQ1/OLFM2/CLCC1/FKBP1A/KCNIP4/UNC80/CACNA2D3/KCNN4/SCN1B/KCNQ3/CTTN/GABRB2/RYR1/ATP1B3/SCNN1A/CLIC1/CATSPER1/HCN4/SNAP25/CACNG4/PTK2B/KCNJ2/CLDN4	47
CC	GO:0031300	intrinsic component of organelle membrane	53/1515	381/19717	1.83749e-05	0.000424592	0.000341249	CALR/HSPA5/PDIA3/EXT1/SYT9/CANX/TPST1/TMCO1/WFS1/CSGALNACT1/ELOVL1/SLC35B1/PEX11A/TEX261/TAPT1/SYP/ABCB6/SEC62/SPG7/SLC35B3/DNAJC5/BID/QSOX1/SCD/HLA-B/RYR1/TMEM43/CD74/HLA-DRA/HLA-DQB2/HLA-A/HLA-DPA1/HLA-C/NPC1/HLA-H/GRAMD1A/HLA-DRB1/SYT1/HLA-G/SYN1/TAP1/HLA-DPB1/RNF183/ANKLE2/HLA-DQB1/B2M/EDEM1/HLA-F/ECE1/TMEM163/HLA-DQA1/ESYT1/ELOVL7	53
CC	GO:0043292	contractile fiber	37/1515	234/19717	2.11096e-05	0.000470962	0.000378517	SORBS2/LMOD1/SYNE1/KY/NEB/NEXN/SYNM/ANK2/ANK3/MYH3/RYR2/CSRP2/FKBP1A/PDLIM3/SPTBN1/HDAC4/FHOD3/TIMP4/MYH15/PDLIM4/SDC4/RYR1/FLNA/KRT19/GLRX3/FHL3/BAG3/ENO1/AHNAK2/SYNPO/ACTN1/S100A1/CORO1C/FBXO32/PLEC/PDLIM7/DST	37
CC	GO:0016324	apical plasma membrane	46/1515	318/19717	2.40313e-05	0.000518276	0.000416543	SORBS2/SHANK2/KCNK2/MARVELD2/SLC29A4/SLC26A4/SLC5A8/LRP2/ANK2/CA4/ENPP3/TDGF1/CD36/ATP1A1/CNTFR/RAPGEF2/GJB6/DUOX2/DUOX1/RDX/SLC26A9/FN1/SPTBN2/SLC34A2/ANXA1/ERBB3/MUC1/SCNN1A/P2RY6/CLDN1/MSN/NOD1/DPP4/EMP2/ADCY8/SLC22A4/ATP6V1B2/SHROOM4/SLC3A2/STX3/HPN/CRB3/TCIRG1/CEACAM6/CLDN4/MUC20	46
CC	GO:0034702	ion channel complex	44/1515	301/19717	2.76441e-05	0.00057696	0.000463708	SHANK2/GRIN2C/KCNK2/DPP6/KCNAB1/GRIK4/TTYH2/CACNB4/CHRFAM7A/GABRB3/OLFM3/TRPC6/CLCNKB/CACNA2D2/CLCNKA/CHRNA7/LRRC7/KCNE3/ABCC8/RYR2/DLG2/KCNIP3/KCNQ1/OLFM2/CLCC1/FKBP1A/KCNIP4/UNC80/CACNA2D3/KCNN4/SCN1B/KCNQ3/CTTN/GABRB2/RYR1/SCNN1A/CLIC1/CATSPER1/HCN4/SNAP25/CACNG4/PTK2B/KCNJ2/CLDN4	44
CC	GO:0031674	I band	26/1515	143/19717	3.15106e-05	0.000621313	0.000499355	SORBS2/KY/NEB/NEXN/ANK2/ANK3/RYR2/CSRP2/FKBP1A/PDLIM3/HDAC4/FHOD3/PDLIM4/RYR1/FLNA/KRT19/GLRX3/FHL3/BAG3/AHNAK2/SYNPO/ACTN1/S100A1/FBXO32/PDLIM7/DST	26
CC	GO:0031301	integral component of organelle membrane	49/1515	350/19717	3.16899e-05	0.000621313	0.000499355	CALR/HSPA5/PDIA3/EXT1/SYT9/CANX/TPST1/TMCO1/WFS1/CSGALNACT1/ELOVL1/SLC35B1/PEX11A/TEX261/TAPT1/SYP/ABCB6/SEC62/SPG7/SLC35B3/BID/QSOX1/SCD/HLA-B/RYR1/TMEM43/CD74/HLA-DRA/HLA-DQB2/HLA-A/HLA-DPA1/HLA-C/NPC1/HLA-H/HLA-DRB1/SYT1/HLA-G/TAP1/HLA-DPB1/RNF183/ANKLE2/HLA-DQB1/B2M/EDEM1/HLA-F/TMEM163/HLA-DQA1/ESYT1/ELOVL7	49
CC	GO:1990351	transporter complex	47/1515	332/19717	3.43646e-05	0.000653338	0.000525094	SHANK2/GRIN2C/KCNK2/DPP6/KCNAB1/GRIK4/TTYH2/CACNB4/CHRFAM7A/GABRB3/OLFM3/TRPC6/CLCNKB/CACNA2D2/CLCNKA/CHRNA7/LRRC7/KCNE3/ABCC8/RYR2/DLG2/KCNIP3/ABCB6/ATP1A1/KCNQ1/OLFM2/CLCC1/FKBP1A/KCNIP4/UNC80/CACNA2D3/KCNN4/SCN1B/KCNQ3/CTTN/GABRB2/RYR1/ATP1B3/SCNN1A/CLIC1/CATSPER1/HCN4/SNAP25/CACNG4/PTK2B/KCNJ2/CLDN4	47
CC	GO:0030017	sarcomere	33/1515	204/19717	3.62042e-05	0.000653338	0.000525094	SORBS2/LMOD1/SYNE1/KY/NEB/NEXN/ANK2/ANK3/MYH3/RYR2/CSRP2/FKBP1A/PDLIM3/SPTBN1/HDAC4/FHOD3/TIMP4/PDLIM4/RYR1/FLNA/KRT19/GLRX3/FHL3/BAG3/ENO1/AHNAK2/SYNPO/ACTN1/S100A1/CORO1C/FBXO32/PDLIM7/DST	33
CC	GO:0019898	extrinsic component of membrane	43/1515	295/19717	3.63527e-05	0.000653338	0.000525094	GNA14/AAK1/KCNAB1/DGKI/SYTL3/GNAI1/CYTH3/TDGF1/RGS8/NUMB/CNTFR/OLFM2/FKBP1A/SOCS2/COQ7/CDHR3/PIK3R3/GNAL/SCUBE1/GNG7/S100A6/ST14/STAC/ANXA2/ANXA1/LYN/S100A10/ALOX15B/PRSS22/PLAUR/PLEKHA4/CDH3/EHD2/MFGE8/SYTL1/GRAMD1A/FYN/SYN1/SNAP25/GNA15/CDH11/PTK2B/ESYT1	43
CC	GO:0030135	coated vesicle	42/1515	289/19717	4.77906e-05	0.000835689	0.000671651	AAK1/LMAN2L/LRP2/SYT9/COPZ1/RASSF9/TEX261/COPZ2/NUMB/F8/FZD4/VPS16/TMED4/DNAJC5/SLC2A8/TMED10/SERPINA1/FCHO1/HLA-B/CTSC/DVL1/SFTPB/CD74/HLA-DRA/HLA-DQB2/HLA-A/HLA-DPA1/HLA-C/HLA-H/ADCY8/HLA-DRB1/SYT1/HLA-G/HLA-DPB1/HLA-DQB1/TGFA/B2M/LDLR/HLA-F/ECE1/HLA-DQA1/CD59	42
CC	GO:0030662	coated vesicle membrane	30/1515	182/19717	5.62533e-05	0.000957786	0.000769782	LRP2/SYT9/COPZ1/RASSF9/COPZ2/FZD4/DNAJC5/SLC2A8/TMED10/FCHO1/HLA-B/CD74/HLA-DRA/HLA-DQB2/HLA-A/HLA-DPA1/HLA-C/HLA-H/ADCY8/HLA-DRB1/SYT1/HLA-G/HLA-DPB1/HLA-DQB1/TGFA/B2M/LDLR/HLA-F/HLA-DQA1/CD59	30
CC	GO:0045335	phagocytic vesicle	24/1515	132/19717	6.25315e-05	0.00103738	0.000833753	CALR/PDIA3/CD36/ATP6V0E2/CDC42EP2/HLA-B/GSN/ZYX/HLA-A/HLA-C/RAC2/HLA-H/RAB32/HLA-G/SRGAP2/TAP1/FMNL1/ANXA11/B2M/GNLY/PLD4/HLA-F/TCIRG1/NCF2	24
CC	GO:0010008	endosome membrane	61/1515	479/19717	6.59742e-05	0.00106713	0.000857664	SLC26A7/YIPF1/MTMR4/KIAA1324/PDIA3/AQP4/HSD17B6/NDFIP1/GRB14/ABCB6/ATP6V0E2/SNX4/TRAF6/LRP6/OCA2/ANXA6/VPS16/RFFL/PDLIM4/RCC2/ANXA2/RNF144A/ANXA1/HLA-B/CTSD/SNX8/SPHK1/HLA-DRA/BAIAP3/EHD2/HLA-DQB2/LLGL1/HLA-A/CLEC16A/HLA-DPA1/HLA-C/NPC1/TMEM184A/HLA-H/OPTN/HLA-DRB1/ARF6/HLA-G/HLA-DMA/HLA-DPB1/STAM/HLA-DOA/HLA-DQB1/B2M/PLEKHM2/CLIP3/LDLR/CORO1C/HLA-F/TCIRG1/ECE1/HGS/RAP2B/TMEM163/HLA-DQA1/ZNRF2	61
CC	GO:0005884	actin filament	56/1515	431/19717	7.52786e-05	0.00118793	0.000954753	SHANK2/LMOD1/SLC26A4/IQGAP2/LRP2/WWOX/CA4/GPM6A/INPPL1/CD36/CD302/SLC27A4/LIMCH1/DNALI1/PDLIM3/RDX/MYO10/FLII/PDLIM4/NPTXR/SLC34A2/CTTN/ITGA3/ANXA1/PALM/MST1R/FLNA/TUBB3/SRCIN1/MSN/MAP2/AMOT/ZYX/VASP/MYO1D/SYTL1/RAC2/ESPN/FHL3/BAG3/CLIC1/ARF6/HLA-G/ATP6V1B2/FYN/MYO1G/MYH14/SHROOM4/PSTPIP2/GAP43/SYNPO/ACTN1/LCP1/PLEC/PDLIM7/MUC20	56
CC	GO:0005793	endoplasmic reticulum-Golgi intermediate compartment	23/1515	126/19717	8.27709e-05	0.00126618	0.00101764	LMAN2L/CALR/MPPE1/HSPA5/PDIA6/NUCB2/CA4/GORASP1/COPZ2/F8/DICER1/TMED4/TMED10/MGAT4B/FN1/SERPINA1/CTSC/CD55/STK17B/TAP1/TGFA/CNIH4/CD59	23
CC	GO:0031252	cell leading edge	53/1515	403/19717	8.45492e-05	0.00126618	0.00101764	SORBS2/AAK1/WASF3/KSR1/IQGAP2/CYTH3/SH3RF1/SLC1A2/SLC39A14/LAYN/INPPL1/DUOXA2/ARHGEF4/DUOX2/TLN2/DUOX1/SPTBN1/RDX/MYO10/PDLIM4/S100A11/S100A6/TNFRSF12A/CTTN/ANXA2/FAM89B/PALM/SH3BP1/IFIT5/TUBB3/ITGB4/SRCIN1/GSN/ADORA1/AMOT/DPP4/VASP/MYO1D/RAC2/PDE9A/CDC42BPG/ARF6/KLHL2/ATP6V1B2/SRGAP2/MYO1G/STX3/ACTN1/LCP1/CORO1C/PTK2B/PDLIM7/DST	53
CC	GO:0042581	specific granule	27/1515	160/19717	8.61082e-05	0.00126618	0.00101764	MLEC/LRRC7/CD36/DNAJC5/ALDH3B1/TMC6/CHI3L1/LCN2/QSOX1/CTSD/PLAUR/SLPI/LRG1/HPSE/OSCAR/CLEC5A/SLC15A4/STX3/SNAP25/ANXA11/ITGB2/ITGAM/B2M/OLR1/PLAU/RAP2B/CD59	27
CC	GO:0045177	apical part of cell	51/1515	384/19717	8.88353e-05	0.00127725	0.00102654	SORBS2/SHANK2/KCNK2/MARVELD2/SLC29A4/SLC26A4/SLC5A8/LRP2/ANK2/CA4/ENPP3/TDGF1/CD36/DUOXA2/ATP1A1/NUMB/CNTFR/RAPGEF2/GJB6/LGMN/DUOX2/DUOX1/RDX/SLC26A9/FN1/SPTBN2/SLC34A2/ANXA1/IFIT5/ERBB3/MUC1/SCNN1A/P2RY6/CLDN1/MSN/NOD1/DPP4/EMP2/ADCY8/SLC22A4/ATP6V1B2/SHROOM4/SLC3A2/STX3/HPN/CRB3/LDLR/TCIRG1/CEACAM6/CLDN4/MUC20	51
CC	GO:0030175	filopodium	20/1515	104/19717	0.000112156	0.00157749	0.00126785	IQGAP2/GPM6A/INPPL1/CD302/DNALI1/RDX/MYO10/NPTXR/ITGA3/PALM/TUBB3/SRCIN1/MSN/MAP2/VASP/ARF6/HLA-G/MYO1G/GAP43/LCP1	20
CC	GO:0055038	recycling endosome membrane	17/1515	81/19717	0.000117983	0.00162415	0.00130535	SLC26A7/PDIA3/RFFL/PDLIM4/HLA-B/BAIAP3/EHD2/HLA-A/HLA-C/HLA-H/OPTN/ARF6/HLA-G/B2M/CLIP3/HLA-F/RAP2B	17
CC	GO:0030660	Golgi-associated vesicle membrane	21/1515	114/19717	0.000145008	0.00195459	0.00157092	COPZ1/RASSF9/COPZ2/TMED10/HLA-B/CD74/HLA-DRA/HLA-DQB2/HLA-A/HLA-DPA1/HLA-C/HLA-H/HLA-DRB1/HLA-G/HLA-DPB1/HLA-DQB1/TGFA/B2M/HLA-F/HLA-DQA1/CD59	21
CC	GO:0098852	lytic vacuole membrane	47/1515	355/19717	0.000177613	0.00234521	0.00188487	CYB561/GNAI1/KIAA1324/LRP2/CLN5/MAGT1/DDOST/SLC39A11/VLDLR/OCA2/ANXA6/VPS16/TM9SF1/TMEM150C/DNAJC5/SLC2A8/PI4K2A/ANXA2/TMEM79/CTSD/DRAM1/VASN/CTSA/CD74/HLA-DRA/HLA-DQB2/CLEC16A/HLA-DPA1/DPP4/NPC1/HLA-H/HPSE/HLA-DRB1/ATP6V1B2/SLC15A4/HLA-DMA/HLA-DPB1/RNF183/HLA-DOA/HLA-DQB1/LDLR/HLA-F/TCIRG1/CEACAM6/ECE1/HLA-DQA1/ZNRF2	47
CC	GO:0032432	actin filament bundle	34/1515	231/19717	0.000188735	0.00244223	0.00196284	SHANK2/SLC26A4/IQGAP2/LRP2/WWOX/CA4/CD36/CD302/SLC27A4/LIMCH1/PDLIM3/RDX/FLII/PDLIM4/SLC34A2/MST1R/MSN/ZYX/MYO1D/SYTL1/ESPN/FHL3/BAG3/CLIC1/ATP6V1B2/MYO1G/MYH14/SHROOM4/SYNPO/ACTN1/LCP1/PLEC/PDLIM7/MUC20	34
CC	GO:0005798	Golgi-associated vesicle	28/1515	178/19717	0.000221756	0.00281326	0.00226104	LMAN2L/MAP6/COPZ1/RASSF9/TEX261/COPZ2/F8/TMED4/TMED10/SERPINA1/HLA-B/CTSC/CD74/HLA-DRA/HLA-DQB2/HLA-A/HLA-DPA1/HLA-C/HLA-H/HLA-DRB1/HLA-G/HLA-DPB1/HLA-DQB1/TGFA/B2M/HLA-F/HLA-DQA1/CD59	28
CC	GO:0031527	filopodium membrane	7/1515	18/19717	0.000232872	0.00289746	0.00232872	MYO10/ITGA3/PALM/VASP/ARF6/HLA-G/GAP43	7
CC	GO:0070160	tight junction	22/1515	128/19717	0.000287367	0.00350805	0.00281945	MARVELD2/CGNL1/ESAM/CYTH3/ANK3/MAGI1/MAGI2/RAPGEF2/MAGI3/TACSTD2/SH3BP1/LSR/CLDN10/CLDN1/AMOT/CLDN7/VASP/TGFBR1/SYNPO/CRB3/RAP2B/CLDN4	22
CC	GO:0005765	lysosomal membrane	46/1515	354/19717	0.000316847	0.0037963	0.00305112	CYB561/GNAI1/KIAA1324/LRP2/CLN5/MAGT1/DDOST/VLDLR/OCA2/ANXA6/VPS16/TM9SF1/TMEM150C/DNAJC5/SLC2A8/PI4K2A/ANXA2/TMEM79/CTSD/DRAM1/VASN/CTSA/CD74/HLA-DRA/HLA-DQB2/CLEC16A/HLA-DPA1/DPP4/NPC1/HLA-H/HPSE/HLA-DRB1/ATP6V1B2/SLC15A4/HLA-DMA/HLA-DPB1/RNF183/HLA-DOA/HLA-DQB1/LDLR/HLA-F/TCIRG1/CEACAM6/ECE1/HLA-DQA1/ZNRF2	46
CC	GO:0043034	costamere	7/1515	19/19717	0.000344347	0.00402098	0.0032317	SYNM/ANK2/ANK3/SDC4/KRT19/AHNAK2/PLEC	7
CC	GO:0005911	cell-cell junction	52/1515	416/19717	0.000348029	0.00402098	0.0032317	KIT/FLRT1/MARVELD2/CGNL1/FBF1/SYNM/ANK2/ESAM/CYTH3/TRPC6/ANK3/LRRC7/GJB1/MAGI1/MAGI2/ATP1A1/FZD4/RAPGEF2/GJB6/MAGI3/TMEM47/SCN1B/TACSTD2/PTPRU/WTIP/GJB3/SH3BP1/PERP/FLNA/LSR/FRMD5/DSC2/PKP2/CLDN10/CLDN1/CDSN/AMOT/CLDN7/DPP4/VASP/TGFBR1/SHROOM4/STX3/HPN/SYNPO/ACTN1/YWHAH/CRB3/IQGAP3/KCNJ2/RAP2B/CLDN4	52
CC	GO:0034703	cation channel complex	32/1515	220/19717	0.000356114	0.00404221	0.00324876	GRIN2C/KCNK2/DPP6/KCNAB1/GRIK4/CACNB4/OLFM3/TRPC6/CACNA2D2/KCNE3/ABCC8/RYR2/DLG2/KCNIP3/KCNQ1/OLFM2/FKBP1A/KCNIP4/UNC80/CACNA2D3/KCNN4/SCN1B/KCNQ3/CTTN/RYR1/SCNN1A/CATSPER1/HCN4/SNAP25/CACNG4/PTK2B/KCNJ2	32
CC	GO:0030669	clathrin-coated endocytic vesicle membrane	11/1515	44/19717	0.000381306	0.00425353	0.0034186	FZD4/FCHO1/CD74/HLA-DRA/HLA-DQB2/HLA-DPA1/HLA-DRB1/HLA-DPB1/HLA-DQB1/LDLR/HLA-DQA1	11
CC	GO:0005923	bicellular tight junction	21/1515	123/19717	0.000428832	0.00470261	0.00377953	MARVELD2/CGNL1/ESAM/CYTH3/ANK3/MAGI1/MAGI2/RAPGEF2/MAGI3/TACSTD2/SH3BP1/CLDN10/CLDN1/AMOT/CLDN7/VASP/TGFBR1/SYNPO/CRB3/RAP2B/CLDN4	21
CC	GO:0005774	vacuolar membrane	51/1515	412/19717	0.000496149	0.00535014	0.00429995	CYB561/GNAI1/KIAA1324/LRP2/CLN5/MAGT1/DDOST/SLC39A11/VLDLR/MAP1LC3A/ABCB6/OCA2/ANXA6/VPS16/TM9SF1/CALCOCO2/TMEM150C/DNAJC5/SLC2A8/PI4K2A/ANXA2/TMEM79/CTSD/DRAM1/VASN/CTSA/CD74/HLA-DRA/HLA-DQB2/CLEC16A/HLA-DPA1/DPP4/NPC1/HLA-H/HPSE/HLA-DRB1/ATP6V1B2/SLC15A4/HLA-DMA/HLA-DPB1/RNF183/HLA-DOA/HLA-DQB1/LDLR/HLA-F/TCIRG1/CEACAM6/ECE1/ABCC3/HLA-DQA1/ZNRF2	51
CC	GO:0031234	extrinsic component of cytoplasmic side of plasma membrane	17/1515	91/19717	0.000508122	0.00538943	0.00433153	GNA14/KCNAB1/GNAI1/CYTH3/RGS8/GNAL/GNG7/S100A6/STAC/LYN/PLEKHA4/GRAMD1A/FYN/SNAP25/GNA15/PTK2B/ESYT1	17
CC	GO:0043296	apical junction complex	23/1515	143/19717	0.000565204	0.00589818	0.00474042	MARVELD2/CGNL1/FBF1/ESAM/CYTH3/ANK3/MAGI1/MAGI2/RAPGEF2/MAGI3/TACSTD2/SH3BP1/CLDN10/CLDN1/AMOT/CLDN7/VASP/TGFBR1/SHROOM4/SYNPO/CRB3/RAP2B/CLDN4	23
CC	GO:0042383	sarcolemma	22/1515	136/19717	0.000680767	0.00699137	0.00561903	SYNM/ANK2/AQP4/ANK3/ABCC8/RYR2/ATP1A1/RDX/SCN1B/STAC/ANXA2/ANXA1/STBD1/RYR1/KRT19/SLC27A6/PDE9A/AHNAK2/CACNG4/CORO1C/KCNJ2/PLEC	22
CC	GO:0009898	cytoplasmic side of plasma membrane	24/1515	154/19717	0.000692014	0.00699583	0.00562261	KIT/GNA14/KCNAB1/ATP2C2/GNAI1/CACNB4/CYTH3/RGS8/TRAF6/GNAL/GNG7/NPTXR/S100A6/STAC/PALM/LYN/PLEKHA4/GRAMD1A/FYN/SHROOM4/SNAP25/GNA15/PTK2B/ESYT1	24
CC	GO:0005790	smooth endoplasmic reticulum	9/1515	34/19717	0.00082058	0.00801042	0.00643805	CALR/HYOU1/HSPA5/CANX/DNAJC3/RYR2/RYR1/MYO1D/KCNJ2	9
CC	GO:0009925	basal plasma membrane	9/1515	34/19717	0.00082058	0.00801042	0.00643805	ANK3/OSCP1/TACSTD2/MET/ERBB3/SHROOM4/CLDN4/MUC20/DST	9
CC	GO:0034663	endoplasmic reticulum chaperone complex	5/1515	11/19717	0.000829518	0.00801042	0.00643805	HSP90B1/HYOU1/HSPA5/PDIA6/SDF2L1	5
CC	GO:0005604	basement membrane	17/1515	95/19717	0.000847209	0.00806095	0.00647866	MATN2/COL4A6/COL4A5/FREM2/LAMB4/SMOC2/FN1/LAD1/LAMB3/TIMP1/ANXA2/COL8A2/ANXA2P2/TNC/CD151/ENTPD2/DST	17
CC	GO:0031901	early endosome membrane	23/1515	149/19717	0.00101129	0.00948266	0.00762131	MTMR4/HSD17B6/SNX4/LRP6/PDLIM4/RCC2/ANXA1/HLA-B/SNX8/SPHK1/LLGL1/HLA-A/HLA-C/TMEM184A/HLA-H/ARF6/HLA-G/STAM/B2M/CLIP3/HLA-F/HGS/TMEM163	23
CC	GO:0098858	actin-based cell projection	38/1515	293/19717	0.00104441	0.00965336	0.0077585	SHANK2/SLC26A4/IQGAP2/LRP2/WWOX/CA4/GPM6A/INPPL1/CD36/CD302/SLC27A4/DNALI1/RDX/MYO10/FLII/NPTXR/SLC34A2/ITGA3/PALM/TUBB3/SRCIN1/MSN/MAP2/VASP/MYO1D/SYTL1/ESPN/CLIC1/ARF6/HLA-G/ATP6V1B2/MYO1G/MYH14/GAP43/ACTN1/LCP1/PLEC/MUC20	38
CC	GO:0005811	lipid droplet	15/1515	81/19717	0.0011658	0.0106236	0.00853828	STARD13/METTL7A/TMEM135/ADIG/FABP4/TRAF6/LMLN/LPCAT2/FAF2/ANXA2/HSD3B7/SYNGR2/G0S2/DHRS3/PNPLA5	15
CC	GO:0030665	clathrin-coated vesicle membrane	19/1515	115/19717	0.00118517	0.0106501	0.00855955	LRP2/SYT9/RASSF9/FZD4/DNAJC5/SLC2A8/FCHO1/CD74/HLA-DRA/HLA-DQB2/HLA-DPA1/ADCY8/HLA-DRB1/SYT1/HLA-DPB1/HLA-DQB1/TGFA/LDLR/HLA-DQA1	19
CC	GO:0030667	secretory granule membrane	38/1515	298/19717	0.00142739	0.0126509	0.0101677	ITPR1/MLEC/IQGAP2/CA4/SYT9/MAGT1/DDOST/CD36/RND2/DBH/DNAJC5/TMED10/ALDH3B1/TMC6/LGALS3/CD58/STBD1/PLAUR/PAM/CD55/TMEM184A/HLA-H/SYT1/FCGR2A/CLEC5A/SLC15A4/STX3/SNAP25/ITGB2/ITGAM/OLR1/RHOG/PLAU/TYROBP/TCIRG1/CEACAM6/RAP2B/CD59	38
CC	GO:0001725	stress fiber	13/1515	67/19717	0.00156315	0.0134848	0.0108378	LIMCH1/PDLIM3/PDLIM4/MST1R/ZYX/FHL3/BAG3/MYH14/SHROOM4/SYNPO/ACTN1/LCP1/PDLIM7	13
CC	GO:0097517	contractile actin filament bundle	13/1515	67/19717	0.00156315	0.0134848	0.0108378	LIMCH1/PDLIM3/PDLIM4/MST1R/ZYX/FHL3/BAG3/MYH14/SHROOM4/SYNPO/ACTN1/LCP1/PDLIM7	13
CC	GO:0032588	trans-Golgi network membrane	16/1515	92/19717	0.00162357	0.0138217	0.0111086	AP4S1/ATP7B/COG5/TMEM79/CD74/HLA-DRA/BAIAP3/HLA-DQB2/LLGL1/HLA-DPA1/HLA-DRB1/HLA-DPB1/HLA-DQB1/CLIP3/PLD4/HLA-DQA1	16
CC	GO:0070820	tertiary granule	24/1515	164/19717	0.00168934	0.0141251	0.0113525	METTL7A/CTSH/TMC6/LGALS3/CD58/QSOX1/STBD1/CTSD/CD55/FTH1/LRG1/OSCAR/CLEC5A/SNAP25/ITGB2/ITGAM/B2M/OLR1/PLAU/CSTB/TCIRG1/RAP2B/CTSS/CD59	24
CC	GO:0030315	T-tubule	11/1515	52/19717	0.00170287	0.0141251	0.0113525	ANK2/ANK3/ATP1A1/RDX/SCN1B/STAC/STBD1/RYR1/AHNAK2/CACNG4/KCNJ2	11
CC	GO:0005802	trans-Golgi network	31/1515	236/19717	0.00236287	0.0193516	0.015553	YIPF1/KIAA1324/CA4/SLC10A7/CNST/GOLGA1/AP4S1/ATP7B/TRAPPC6A/COG5/ARL5A/PI4K2A/TMEM79/ARAP1/CD74/HLA-DRA/GOLT1A/BAIAP3/PAM/HLA-DQB2/LLGL1/HLA-DPA1/OPTN/RAB32/HLA-DRB1/HLA-DPB1/SNAP25/HLA-DQB1/CLIP3/PLD4/HLA-DQA1	31
CC	GO:0098562	cytoplasmic side of membrane	25/1515	178/19717	0.00243662	0.0197061	0.015838	KIT/GNA14/KCNAB1/ATP2C2/GNAI1/CACNB4/CYTH3/RGS8/TRAF6/FKBP1A/GNAL/GNG7/NPTXR/S100A6/STAC/PALM/LYN/PLEKHA4/GRAMD1A/FYN/SHROOM4/SNAP25/GNA15/PTK2B/ESYT1	25
CC	GO:0030136	clathrin-coated vesicle	26/1515	188/19717	0.00251291	0.0198929	0.0159881	AAK1/LRP2/SYT9/RASSF9/NUMB/FZD4/VPS16/DNAJC5/SLC2A8/TMED10/FCHO1/DVL1/SFTPB/CD74/HLA-DRA/HLA-DQB2/HLA-DPA1/ADCY8/HLA-DRB1/SYT1/HLA-DPB1/HLA-DQB1/TGFA/LDLR/ECE1/HLA-DQA1	26
CC	GO:0098978	glutamatergic synapse	42/1515	349/19717	0.00253442	0.0198929	0.0159881	GRIN2C/DGKI/WASF3/MAPK10/CANX/OPHN1/SLC1A2/GPM6A/DLG2/ARHGAP22/LRRC4C/NUMB/LRRTM2/FZD4/OLFM2/SPTBN1/ADAM22/USP46/ABR/NPTXR/SPTBN2/LYN/FLNA/DVL1/PPP1R1B/IL1RAP/ARPC5L/ADCY8/DLGAP4/SYT1/ARF6/FYN/STX3/SNAP25/CACNG4/SYNPO/ACTN1/CDH11/PTK2B/ACTBL2/RTN4R/LRFN4	42
CC	GO:0034705	potassium channel complex	16/1515	96/19717	0.00255314	0.0198929	0.0159881	KCNK2/DPP6/KCNAB1/GRIK4/KCNE3/ABCC8/DLG2/KCNIP3/KCNQ1/KCNIP4/KCNN4/KCNQ3/CTTN/HCN4/SNAP25/KCNJ2	16
CC	GO:0042641	actomyosin	14/1515	79/19717	0.0025827	0.0198929	0.0159881	LIMCH1/PDLIM3/HDAC4/PDLIM4/MST1R/ZYX/FHL3/BAG3/MYH14/SHROOM4/SYNPO/ACTN1/LCP1/PDLIM7	14
CC	GO:0045334	clathrin-coated endocytic vesicle	12/1515	63/19717	0.00274679	0.0209079	0.0168039	FZD4/FCHO1/SFTPB/CD74/HLA-DRA/HLA-DQB2/HLA-DPA1/HLA-DRB1/HLA-DPB1/HLA-DQB1/LDLR/HLA-DQA1	12
CC	GO:0031904	endosome lumen	8/1515	34/19717	0.00355837	0.0267705	0.0215157	LRP2/AP4S1/LGMN/PDLIM4/CTSH/SFTPB/B2M/CTSS	8
CC	GO:0016328	lateral plasma membrane	11/1515	57/19717	0.00365528	0.0271835	0.0218476	ANK3/GJB1/TACSTD2/ANXA1/ERBB3/DVL1/CLDN1/AXIN1/IQGAP3/CORO1C/CLDN4	11
CC	GO:0035579	specific granule membrane	15/1515	91/19717	0.00381786	0.02807	0.0225601	MLEC/CD36/DNAJC5/ALDH3B1/TMC6/PLAUR/CLEC5A/SLC15A4/SNAP25/ITGB2/ITGAM/OLR1/PLAU/RAP2B/CD59	15
CC	GO:0043025	neuronal cell body	55/1515	497/19717	0.00398629	0.028979	0.0232907	SHANK2/KCNK2/KCNAB1/DGKI/FLRT1/MAPK10/CANX/KCNE3/GPM6A/PPARGC1A/RGS8/SNPH/TTLL7/KIF5A/CKB/EPHA5/RAPGEF2/LRP6/VPS16/MPL/FKBP4/GLUL/ITGA1/ERCC8/MYO10/TNN/KCNN4/SCN1B/NPTXR/SPTBN2/PI4K2A/RIN1/CAMK2N1/FLNA/DVL1/PPP1R1B/SRCIN1/MAP2/PAM/ADORA1/MYO1D/PDE9A/ADCY8/SIAH2/CNN3/MAP1S/ELK1/HPN/SYNPO/PPT1/PTPRF/PTK2B/KCNJ2/RTN4R/PLK3	55
CC	GO:0005902	microvillus	23/1515	167/19717	0.00453741	0.0326189	0.0262161	SHANK2/SLC26A4/IQGAP2/LRP2/WWOX/CA4/CD36/CD302/SLC27A4/RDX/FLII/SLC34A2/MSN/MYO1D/SYTL1/ESPN/CLIC1/ATP6V1B2/MYO1G/MYH14/ACTN1/PLEC/MUC20	23
CC	GO:0045178	basal part of cell	10/1515	51/19717	0.00486228	0.0345703	0.0277844	ANK3/OSCP1/ITGA1/TACSTD2/MET/ERBB3/SHROOM4/CLDN4/MUC20/DST	10
CC	GO:0030670	phagocytic vesicle membrane	13/1515	76/19717	0.00495106	0.0348189	0.0279842	CALR/ATP6V0E2/HLA-B/HLA-A/HLA-C/RAC2/HLA-H/RAB32/HLA-G/TAP1/B2M/HLA-F/TCIRG1	13
CC	GO:0150034	distal axon	37/1515	310/19717	0.00503998	0.0350631	0.0281806	SHANK2/KCNK2/AAK1/DGKI/GRIK4/SYT9/OPHN1/GPM6A/SYP/KCNIP3/LRRTM2/DICER1/NDRG2/FKBP4/GLUL/UNC13C/TNN/NPTXR/SYT12/CTTN/ITGA3/NGEF/TUBB3/DVL1/MAP2/ADORA1/RASGRF1/ADCY8/BASP1/SYT1/MYH14/STX3/SNAP25/ELK1/GAP43/PTK2B/RTN4R	37
CC	GO:0044304	main axon	12/1515	68/19717	0.00526004	0.0360078	0.0289398	KCNAB1/ANK2/ANK3/SLC1A2/LRRC7/DLG2/SPTBN1/SCN1B/KCNQ3/MAP2/ADORA1/MYO1D	12
CC	GO:0098984	neuron to neuron synapse	41/1515	353/19717	0.00528709	0.0360078	0.0289398	ITPR1/SHANK2/GRIN2C/DGKI/GRIK4/ARHGEF9/PCLO/SYT9/ANKS1B/LRRC7/DLG2/NETO2/MAGI2/LRRC4C/ATP1A1/LRRTM2/HNRNPA3/SPTBN1/ADAM22/ABR/SYT12/CAMK2N1/PALM/LYN/DVL1/PPP1R1B/SRCIN1/MAP2/ADORA1/ADCY8/MAP4/CNN3/SYT1/SRGAP2/FYN/SYN1/CACNG4/GAP43/SYNPO/PTK2B/LRFN4	41
CC	GO:0008076	voltage-gated potassium channel complex	14/1515	87/19717	0.00633427	0.0426904	0.0343107	KCNK2/DPP6/KCNAB1/KCNE3/DLG2/KCNIP3/KCNQ1/KCNIP4/KCNN4/KCNQ3/CTTN/HCN4/SNAP25/KCNJ2	14
CC	GO:0001726	ruffle	23/1515	172/19717	0.00650576	0.0433941	0.0348762	KSR1/CYTH3/LAYN/ARHGEF4/TLN2/RDX/MYO10/S100A11/S100A6/TNFRSF12A/CTTN/ANXA2/IFIT5/GSN/AMOT/PDE9A/ARF6/KLHL2/ATP6V1B2/ACTN1/LCP1/CORO1C/PDLIM7	23
CC	GO:0030027	lamellipodium	25/1515	193/19717	0.00704587	0.0465171	0.0373862	SORBS2/WASF3/IQGAP2/SH3RF1/SLC39A14/INPPL1/RDX/MYO10/PDLIM4/CTTN/FAM89B/SH3BP1/TUBB3/SRCIN1/GSN/AMOT/DPP4/VASP/RAC2/KLHL2/SRGAP2/MYO1G/STX3/CORO1C/PTK2B	25
CC	GO:0033116	endoplasmic reticulum-Golgi intermediate compartment membrane	12/1515	71/19717	0.00748213	0.048677	0.0391222	CALR/MPPE1/GORASP1/COPZ2/F8/TMED10/SERPINA1/CTSC/CD55/TAP1/TGFA/CD59	12
CC	GO:0097440	apical dendrite	5/1515	17/19717	0.00753152	0.048677	0.0391222	PPARGC1A/FLNA/MAP2/MYO1D/PTK2B	5
CC	GO:0005769	early endosome	40/1515	350/19717	0.00759873	0.048677	0.0391222	MAGEL2/MTMR4/ANK2/LIPG/HSD17B6/KCNQ1/NUMB/SNX4/LRP6/KDR/ARRDC4/VPS16/RND2/RAB1A/PDLIM4/RCC2/ANXA2/ANXA1/HLA-B/SNX8/SPHK1/LLGL1/HLA-A/MYO1D/HLA-C/TMEM184A/HLA-H/SIAH2/RAB32/ARF6/HLA-G/STAM/RASGEF1B/B2M/CLIP3/PTP4A3/LDLR/HLA-F/HGS/TMEM163	40
CC	GO:0016528	sarcoplasm	13/1515	80/19717	0.0076896	0.0487762	0.0392019	ITPR1/HSP90B1/CALR/ANK3/RYR2/MANF/AGL/FKBP1A/MEF2C/RYR1/GSN/S100A1/PLEC	13
CC	GO:0005938	cell cortex	36/1515	308/19717	0.00777155	0.0488174	0.039235	RIC8B/BFSP1/GNAI1/PCLO/DSTN/CD302/TRAF6/RND2/SPTBN1/RDX/UNC13C/MYO10/MYRIP/FGFR2/SPTBN2/CTTN/ANXA2/SH3BP1/RYR1/RTKN/FLNA/KRT19/GSN/LLGL1/MYO1D/GLRX3/ARF6/ENO1/SHROOM4/FMNL1/RHOG/RND3/CORO1C/PTK2B/LASP1/DST	36
CC	GO:0008305	integrin complex	7/1515	31/19717	0.0079697	0.0495808	0.0398485	ITGA1/ITGA3/LYN/ITGB4/ITGB8/ITGB2/ITGAM	7
MF	GO:0042605	peptide antigen binding	13/1461	31/17697	3.93351e-07	0.000350211	0.000321837	HLA-B/HLA-DRA/HLA-A/HLA-DPA1/HLA-C/HLA-H/HLA-DRB1/HLA-G/TAP1/HLA-DPB1/HLA-DQB1/HLA-F/HLA-DQA1	13
MF	GO:0003779	actin binding	66/1461	431/17697	6.89392e-07	0.000350211	0.000321837	LMOD1/SYNE1/PKNOX2/PRKCE/WASF3/IQGAP2/CORO2B/NEB/NEXN/TRPC6/OPHN1/MYH3/DSTN/MYO1H/INPPL1/TNS1/CLMN/LIMCH1/ABLIM2/ANXA6/VPS16/TLN2/PDLIM3/SPTBN1/RDX/FHOD3/MYO10/IMPACT/MYRIP/MYH15/FLII/PDLIM4/SPTBN2/CTTN/INF2/FLNA/TMSB10/MSN/GSN/MICAL2/VASP/MYO1D/ARPC5L/ESPN/ADCY8/FHL3/CNN3/KLHL2/S100A4/SYN1/MYO1G/MYH14/SHROOM4/FMNL1/PSTPIP2/MAP1S/ARPC1B/SYNPO/ACTN1/YWHAH/LCP1/CORO1C/PLEC/LASP1/PDLIM7/DST	66
MF	GO:0005516	calmodulin binding	34/1461	200/17697	4.12059e-05	0.012496	0.0114836	CTH/IQGAP2/RGS16/PHKB/MYH3/IQCG/MAP6/ENKUR/SPATA17/WFS1/FBXL2/RYR2/KCNQ1/SPTBN1/UNC13C/TRPV6/MYO10/MYH15/KCNN4/KCNQ3/MAPKAPK3/RYR1/SPHK1/ITPKC/MAP2/MYO1D/ADCY8/MAPKAPK2/CNN3/SYT1/MYO1G/MYH14/GAP43/IQGAP3	34
MF	GO:0032395	MHC class II receptor activity	6/1461	10/17697	4.91968e-05	0.012496	0.0114836	HLA-DRA/HLA-DQB2/HLA-DPA1/HLA-DOA/HLA-DQB1/HLA-DQA1	6
MF	GO:0046873	metal ion transmembrane transporter activity	66/1461	497/17697	7.8731e-05	0.0141645	0.0130169	ITPR1/SLC4A4/GRIN2C/KCNK2/DPP6/KCNJ13/KCNAB1/GRIK4/KCNK16/FGF12/ATP2C2/TRPM3/SLC5A8/CACNB4/TRPC6/MAGT1/CACNA2D2/CHRNA7/SLC1A2/TMCO1/SLC39A14/KCNE3/GPM6A/SLC20A2/ABCC8/SLC39A7/RYR2/SGK1/GPD1L/SLC39A11/KCNIP3/KCNK17/SLC24A3/ATP1A1/KCNQ1/KCNK3/MRS2/FAM155B/SLC39A9/ANXA6/SLC10A4/ATP7B/KCNIP4/TRPV6/CACNA2D3/KCNN4/SCN1B/SLC34A2/KCNQ3/ANXA2/RYR1/FLNA/ANXA2P2/ATP1B3/PKP2/SCNN1A/SLC20A1/CATSPER1/HCN4/SLC3…	66
MF	GO:0044548	S100 protein binding	7/1461	15/17697	9.16002e-05	0.0141645	0.0130169	KCNK3/S100A11/S100A6/ANXA2/ANXA2P2/ANXA11/S100A1	7
MF	GO:0048306	calcium-dependent protein binding	15/1461	61/17697	9.75899e-05	0.0141645	0.0130169	WFS1/VLDLR/ANXA6/S100A11/S100A6/ANXA2/ANXA1/PLSCR3/MYO1D/SYT1/S100A4/SYN1/SNAP25/ANXA11/S100A1	15
MF	GO:0042289	MHC class II protein binding	7/1461	16/17697	0.000151249	0.017226	0.0158304	CD74/HLA-DRA/HLA-DQB2/HLA-DPA1/HLA-DOA/HLA-DQB1/HLA-DQA1	7
MF	GO:0005216	ion channel activity	65/1461	499/17697	0.000156324	0.017226	0.0158304	ITPR1/GRIN2C/KCNK2/DPP6/KCNJ13/SLC26A7/KCNAB1/GRIK4/KCNK16/FGF12/TRPM3/TTYH2/CACNB4/CHRFAM7A/GABRB3/TRPC6/CLCNKB/CACNA2D2/CLCNKA/CHRNA7/TMCO1/KCNE3/GPM6A/ABCC8/RYR2/SGK1/GPD1L/KCNIP3/KCNK17/SLC24A3/KCNQ1/KCNK3/FAM155B/CLCC1/VDAC3/ANXA6/KCNIP4/TMEM150C/SLC26A9/TRPV6/UNC80/CACNA2D3/KCNN4/SCN1B/TMC6/KCNQ3/GABRB2/ANXA2/RYR1/FLNA/ANXA2P2/APOL1/PKP2/SCNN1A/TMC8/CLIC1/CATSPER1/HCN4/SNAP25/CACNG4/HPN/YWH…	65
MF	GO:0051015	actin filament binding	32/1461	198/17697	0.000181758	0.017226	0.0158304	SYNE1/PKNOX2/IQGAP2/CORO2B/NEB/NEXN/MYH3/DSTN/CLMN/ABLIM2/ANXA6/VPS16/TLN2/MYO10/MYH15/FLII/CTTN/FLNA/GSN/MYO1D/ARPC5L/ESPN/MYH14/SHROOM4/FMNL1/PSTPIP2/MAP1S/ARPC1B/ACTN1/LCP1/CORO1C/LASP1	32
MF	GO:0044325	ion channel binding	23/1461	124/17697	0.000186502	0.017226	0.0158304	KCNAB1/FHL1/FGF12/ANK2/ANK3/KCNE3/ABCC8/RYR2/GPD1L/HAP1/KCNIP3/KCNQ1/FKBP1A/SCN1B/STAC/LYN/FLNA/S100A10/PKP2/FYN/PACS2/ACTN1/YWHAH	23

## Sheet: Table S8
Table S8. KEGG analysis detailed results.
ID	Description	GeneRatio	BgRatio	pvalue	p.adjust	qvalue	geneID	Count
hsa04145	Phagosome	52/904	152/8094	2.36734e-14	7.64651e-12	5.38258e-12		52
hsa05152	Tuberculosis	55/904	180/8094	8.73862e-13	1.41129e-10	9.93443e-11		55
hsa05416	Viral myocarditis	26/904	60/8094	2.08627e-10	2.24622e-08	1.58118e-08		26
hsa04514	Cell adhesion molecules	44/904	149/8094	6.00171e-10	4.5209e-08	3.18239e-08		44
hsa04640	Hematopoietic cell lineage	34/904	99/8094	6.9983e-10	4.5209e-08	3.18239e-08		34
hsa05330	Allograft rejection	19/904	38/8094	3.02918e-09	1.59329e-07	1.12156e-07		19
hsa05166	Human T-cell leukemia virus 1 infection	55/904	219/8094	3.45294e-09	1.59329e-07	1.12156e-07		55
hsa04612	Antigen processing and presentation	28/904	78/8094	7.32561e-09	2.95772e-07	2.08202e-07		28
hsa05323	Rheumatoid arthritis	31/904	93/8094	9.02063e-09	3.2374e-07	2.2789e-07		31
hsa05320	Autoimmune thyroid disease	22/904	53/8094	1.37573e-08	4.44361e-07	3.12798e-07		22
hsa05145	Toxoplasmosis	34/904	112/8094	2.55587e-08	7.50498e-07	5.28296e-07		34
hsa05150	Staphylococcus aureus infection	30/904	96/8094	8.23699e-08	2.21712e-06	1.56069e-06		30
hsa04659	Th17 cell differentiation	32/904	107/8094	9.72603e-08	2.41654e-06	1.70107e-06		32
hsa05332	Graft-versus-host disease	18/904	42/8094	1.6083e-07	3.71057e-06	2.61197e-06		18
hsa05169	Epstein-Barr virus infection	48/904	202/8094	2.18771e-07	4.71087e-06	3.31611e-06		48
hsa04940	Type I diabetes mellitus	18/904	43/8094	2.48049e-07	5.00749e-06	3.52491e-06		18
hsa05140	Leishmaniasis	25/904	77/8094	4.38784e-07	8.3369e-06	5.86857e-06		25
hsa05133	Pertussis	24/904	76/8094	1.31473e-06	2.35921e-05	1.66071e-05		24
hsa05310	Asthma	14/904	31/8094	1.81369e-06	3.08327e-05	2.1704e-05		14
hsa05321	Inflammatory bowel disease	21/904	65/8094	3.99729e-06	6.45562e-05	4.54429e-05		21
hsa04380	Osteoclast differentiation	32/904	128/8094	7.51487e-06	0.000115586	8.1364e-05		32
hsa00280	Valine, leucine and isoleucine degradation	17/904	48/8094	8.27849e-06	0.000121543	8.55576e-05		17
hsa04658	Th1 and Th2 cell differentiation	25/904	92/8094	1.5993e-05	0.000224598	0.0001581		25
hsa04625	C-type lectin receptor signaling pathway	27/904	104/8094	1.84234e-05	0.000247949	0.000174538		27
hsa04530	Tight junction	37/904	169/8094	3.8142e-05	0.000492794	0.000346891		37
hsa04933	AGE-RAGE signaling pathway in diabetic complications	25/904	100/8094	7.33883e-05	0.000911709	0.000641776		25
hsa04510	Focal adhesion	41/904	201/8094	8.30131e-05	0.000993083	0.000699058		41
hsa04670	Leukocyte transendothelial migration	27/904	114/8094	0.000104523	0.00116417	0.000819488		27
hsa04923	Regulation of lipolysis in adipocytes	17/904	57/8094	0.000102876	0.00116417	0.000819488		17
hsa04610	Complement and coagulation cascades	22/904	85/8094	0.0001131	0.00121771	0.000857177		22
hsa04064	NF-kappa B signaling pathway	25/904	104/8094	0.000144954	0.00148666	0.0010465		25
hsa04918	Thyroid hormone synthesis	20/904	75/8094	0.000147285	0.00148666	0.0010465		20
hsa04672	Intestinal immune network for IgA production	15/904	49/8094	0.000188816	0.00179376	0.00126267		15
hsa00640	Propanoate metabolism	12/904	34/8094	0.000185088	0.00179376	0.00126267		12
hsa05142	Chagas disease	24/904	102/8094	0.000276848	0.00255491	0.00179847		24
hsa04920	Adipocytokine signaling pathway	18/904	69/8094	0.000418442	0.00365288	0.00257136		18
hsa04210	Apoptosis	29/904	136/8094	0.000410362	0.00365288	0.00257136		29
hsa04611	Platelet activation	27/904	124/8094	0.000453385	0.00385377	0.00271277		27
hsa04060	Cytokine-cytokine receptor interaction	52/904	295/8094	0.0005001	0.00414185	0.00291556		52
hsa04062	Chemokine signaling pathway	37/904	192/8094	0.000584983	0.00472374	0.00332517		37
hsa04666	Fc gamma R-mediated phagocytosis	22/904	97/8094	0.000836448	0.00640665	0.00450982		22
hsa05165	Human papillomavirus infection	56/904	331/8094	0.000872733	0.00640665	0.00450982		56
hsa00562	Inositol phosphate metabolism	18/904	73/8094	0.000867746	0.00640665	0.00450982		18
hsa04010	MAPK signaling pathway	51/904	294/8094	0.000825035	0.00640665	0.00450982		51
hsa05130	Pathogenic Escherichia coli infection	37/904	197/8094	0.000965706	0.00693162	0.00487936		37
hsa04668	TNF signaling pathway	24/904	112/8094	0.00116735	0.0081968	0.00576995		24
hsa04071	Sphingolipid signaling pathway	25/904	119/8094	0.00125513	0.00862571	0.00607187		25
hsa04927	Cortisol synthesis and secretion	16/904	65/8094	0.00168308	0.0107306	0.00755357		16
hsa04931	Insulin resistance	23/904	108/8094	0.00159868	0.0107306	0.00755357		23
hsa04142	Lysosome	26/904	128/8094	0.00169306	0.0107306	0.00755357		26
hsa04015	Rap1 signaling pathway	38/904	210/8094	0.00169431	0.0107306	0.00755357		38
hsa04926	Relaxin signaling pathway	26/904	129/8094	0.00190154	0.0118115	0.00831444		26
hsa05221	Acute myeloid leukemia	16/904	67/8094	0.00235763	0.014196	0.00999292		16
hsa01200	Carbon metabolism	24/904	118/8094	0.00246122	0.014196	0.00999292		24
hsa05164	Influenza A	32/904	172/8094	0.00242198	0.014196	0.00999292		32
hsa05167	Kaposi sarcoma-associated herpesvirus infection	35/904	193/8094	0.00243965	0.014196	0.00999292		35
hsa04979	Cholesterol metabolism	13/904	50/8094	0.00265531	0.0150468	0.0105918		13
hsa04914	Progesterone-mediated oocyte maturation	21/904	100/8094	0.00299427	0.016675	0.011738		21
hsa04512	ECM-receptor interaction	19/904	88/8094	0.00334834	0.0183307	0.0129035		19
hsa03320	PPAR signaling pathway	17/904	76/8094	0.00365926	0.019699	0.0138667		17
hsa05146	Amoebiasis	21/904	102/8094	0.0038366	0.0203151	0.0143004		21
hsa05132	Salmonella infection	42/904	249/8094	0.00391675	0.020405	0.0143636		42
hsa00620	Pyruvate metabolism	12/904	47/8094	0.004494	0.022752	0.0160157		12
hsa05135	Yersinia infection	26/904	137/8094	0.00450813	0.022752	0.0160157		26
hsa01524	Platinum drug resistance	16/904	73/8094	0.00584003	0.0290205	0.0204283		16
hsa04928	Parathyroid hormone synthesis, secretion and action	21/904	106/8094	0.0061182	0.0299421	0.0210771		21
hsa04215	Apoptosis - multiple species	9/904	32/8094	0.00676425	0.0326098	0.0229549		9
hsa04664	Fc epsilon RI signaling pathway	15/904	68/8094	0.00703225	0.0334032	0.0235134		15
hsa04919	Thyroid hormone signaling pathway	23/904	121/8094	0.00714797	0.0334608	0.0235539		23
hsa05340	Primary immunodeficiency	10/904	38/8094	0.00732168	0.0337843	0.0237817		10
hsa00120	Primary bile acid biosynthesis	6/904	17/8094	0.00798022	0.0363044	0.0255556		6
hsa05414	Dilated cardiomyopathy	19/904	96/8094	0.00895406	0.0401689	0.028276		19
hsa04070	Phosphatidylinositol signaling system	19/904	97/8094	0.0100068	0.0440337	0.0309965		19
hsa04810	Regulation of actin cytoskeleton	36/904	218/8094	0.0100882	0.0440337	0.0309965		36
hsa05032	Morphine addiction	18/904	91/8094	0.0108451	0.0467063	0.0328778		18
hsa05170	Human immunodeficiency virus 1 infection	35/904	212/8094	0.0111257	0.0472843	0.0332847		35

## Sheet: Table S9
Table S9. GSEA detailed results.
NAME	SIZE	ES	NES	NOM p-val	FDR q-val	FWER p-val	RANK AT MAX	LEADING EDGE
HALLMARK_ALLOGRAFT_REJECTION	195	0.66886	1.87215	0.00566038	0.037238	0.082	3973	tags=72%, list=19%, signal=89%
HALLMARK_INFLAMMATORY_RESPONSE	197	0.591095	1.8404	0.00728597	0.0387156	0.105	3845	tags=61%, list=19%, signal=74%
HALLMARK_INTERFERON_ALPHA_RESPONSE	92	0.746442	1.87299	0.0116505	0.0554491	0.081	3483	tags=78%, list=17%, signal=94%
HALLMARK_IL6_JAK_STAT3_SIGNALING	87	0.580727	1.74991	0.0277264	0.0654759	0.218	4123	tags=63%, list=20%, signal=79%
HALLMARK_INTERFERON_GAMMA_RESPONSE	196	0.727476	1.91193	0	0.070201	0.056	3845	tags=79%, list=19%, signal=96%
HALLMARK_IL2_STAT5_SIGNALING	194	0.458968	1.67887	0.012987	0.0751054	0.323	3714	tags=46%, list=18%, signal=56%
HALLMARK_APOPTOSIS	158	0.446694	1.6918	0.0106572	0.0764217	0.308	3512	tags=44%, list=17%, signal=53%
HALLMARK_COAGULATION	136	0.468684	1.75103	0.0182815	0.0773511	0.217	3361	tags=42%, list=16%, signal=50%
HALLMARK_TNFA_SIGNALING_VIA_NFKB	197	0.544656	1.62687	0.0731261	0.0813601	0.405	4188	tags=56%, list=20%, signal=70%
HALLMARK_P53_PATHWAY	190	0.42123	1.63912	0.0325497	0.0830395	0.388	3139	tags=37%, list=15%, signal=43%
HALLMARK_COMPLEMENT	195	0.475728	1.65464	0.0207547	0.0830654	0.367	2724	tags=42%, list=13%, signal=47%
HALLMARK_APICAL_JUNCTION	194	0.423335	1.69524	0.0246479	0.0849827	0.303	2786	tags=36%, list=14%, signal=41%
HALLMARK_EPITHELIAL_MESENCHYMAL_TRANSITION	194	0.448502	1.40724	0.174954	0.243017	0.735	4200	tags=47%, list=20%, signal=58%
HALLMARK_KRAS_SIGNALING_UP	193	0.368397	1.3695	0.13806	0.267685	0.781	2983	tags=35%, list=15%, signal=40%
HALLMARK_ESTROGEN_RESPONSE_LATE	195	0.317098	1.349	0.102564	0.273098	0.801	2288	tags=23%, list=11%, signal=26%
HALLMARK_CHOLESTEROL_HOMEOSTASIS	72	0.30164	1.24653	0.144082	0.378144	0.897	2113	tags=24%, list=10%, signal=26%
HALLMARK_ESTROGEN_RESPONSE_EARLY	191	0.266392	1.07334	0.345389	0.624665	0.971	2428	tags=24%, list=12%, signal=26%
HALLMARK_APICAL_SURFACE	43	0.288916	1.02655	0.411874	0.637072	0.982	3644	tags=40%, list=18%, signal=48%
HALLMARK_REACTIVE_OXYGEN_SPECIES_PATHWAY	45	0.324956	1.03309	0.416667	0.660822	0.982	1580	tags=27%, list=8%, signal=29%
HALLMARK_HYPOXIA	190	0.224961	0.969476	0.480565	0.674996	0.989	4241	tags=34%, list=21%, signal=43%
HALLMARK_KRAS_SIGNALING_DN	188	0.200558	0.904756	0.613678	0.688964	0.992	3728	tags=23%, list=18%, signal=28%
HALLMARK_GLYCOLYSIS	196	0.222381	0.980401	0.463158	0.689894	0.988	2184	tags=20%, list=11%, signal=23%
HALLMARK_UV_RESPONSE_UP	152	0.206546	0.91707	0.58348	0.698574	0.992	1676	tags=15%, list=8%, signal=16%
HALLMARK_NOTCH_SIGNALING	32	0.270089	0.934202	0.529946	0.7038	0.992	2543	tags=22%, list=12%, signal=25%
HALLMARK_ANGIOGENESIS	36	0.265758	0.818605	0.642718	0.774353	0.998	4573	tags=42%, list=22%, signal=54%
HALLMARK_MYOGENESIS	198	0.223623	0.836621	0.595506	0.774955	0.998	2205	tags=17%, list=11%, signal=18%
HALLMARK_MYC_TARGETS_V2	58	0.256068	0.786616	0.648393	0.796246	0.999	3073	tags=28%, list=15%, signal=32%
HALLMARK_MYC_TARGETS_V1	188	0.226975	0.736362	0.733075	0.81628	1	4173	tags=35%, list=20%, signal=43%
HALLMARK_MITOTIC_SPINDLE	196	0.214758	0.737044	0.726236	0.844461	1	3868	tags=31%, list=19%, signal=37%
HALLMARK_DNA_REPAIR	140	0.178088	0.666089	0.898551	0.845604	1	2715	tags=21%, list=13%, signal=24%
HALLMARK_E2F_TARGETS	187	0.216407	0.690611	0.743028	0.846614	1	4720	tags=39%, list=23%, signal=50%
AKT_UP.V1_UP	152	0.345548	1.51869	0.0363636	0.199265	0.653	4380	tags=42%, list=21%, signal=53%
AKT_UP_MTOR_DN.V1_UP	164	0.345935	1.50172	0.0238095	0.212951	0.68	4291	tags=41%, list=21%, signal=51%
ATF2_UP.V1_UP	181	0.325264	1.41156	0.0649123	0.249692	0.813	4052	tags=36%, list=20%, signal=44%
BCAT_BILD_ET_AL_UP	43	0.460217	1.57123	0.0315985	0.207156	0.553	3874	tags=51%, list=19%, signal=63%
BMI1_DN.V1_UP	136	0.42515	1.52673	0.0806452	0.212925	0.64	3683	tags=43%, list=18%, signal=52%
CAHOY_ASTROGLIAL	92	0.420017	1.66934	0.0095057	0.205613	0.363	2371	tags=34%, list=12%, signal=38%
E2F1_UP.V1_DN	174	0.387681	1.58546	0.0369686	0.226962	0.519	3981	tags=45%, list=19%, signal=56%
ERBB2_UP.V1_UP	179	0.336631	1.55469	0.00364299	0.200878	0.581	2740	tags=30%, list=13%, signal=34%
ESC_J1_UP_EARLY.V1_DN	157	0.359379	1.59034	0.00547445	0.244481	0.509	2270	tags=27%, list=11%, signal=30%
ESC_V6.5_UP_EARLY.V1_DN	153	0.449811	1.69548	0.0178218	0.197384	0.312	3653	tags=42%, list=18%, signal=51%
ESC_V6.5_UP_LATE.V1_DN	162	0.309089	1.40847	0.0514184	0.245393	0.821	1816	tags=22%, list=9%, signal=24%
GCNP_SHH_UP_LATE.V1_DN	168	0.375872	1.74057	0.00175747	0.169003	0.239	3130	tags=34%, list=15%, signal=40%
IL15_UP.V1_UP	171	0.356049	1.48477	0.0458015	0.213975	0.705	3663	tags=37%, list=18%, signal=44%
IL2_UP.V1_UP	173	0.372832	1.5233	0.0413386	0.204932	0.646	3693	tags=42%, list=18%, signal=51%
MEL18_DN.V1_UP	134	0.418911	1.48587	0.0969697	0.223781	0.704	4200	tags=50%, list=20%, signal=62%
MYC_UP.V1_DN	147	0.393522	1.55646	0.0481481	0.214772	0.577	3121	tags=34%, list=15%, signal=40%
P53_DN.V1_UP	184	0.38813	1.57311	0.038961	0.224913	0.551	1856	tags=27%, list=9%, signal=30%
P53_DN.V2_UP	142	0.384319	1.54425	0.04	0.201472	0.605	3720	tags=37%, list=18%, signal=44%
RPS14_DN.V1_UP	184	0.542622	1.80353	0.0313725	0.12333	0.143	3845	tags=57%, list=19%, signal=70%
SINGH_KRAS_DEPENDENCY_SIGNATURE	20	0.78598	1.97307	0	0.0271551	0.027	2202	tags=70%, list=11%, signal=78%
SNF5_DN.V1_UP	158	0.436929	1.66596	0.0458891	0.176552	0.368	3824	tags=47%, list=19%, signal=58%
YAP1_DN	40	-0.477788	-1.78053	0	0.143701	0.134	2639	tags=30%, list=13%, signal=34%
